# Supplementary material for: His-Ala-Phe-Lys peptide from Burkholderia arboris possesses antifungal activity
Source: Front Microbiol. 2022 Dec 6;13:1071530. doi: 10.3389/fmicb.2022.1071530 (PMC9763614; doi:10.3389/fmicb.2022.1071530)
Supplement: Supplementary file 2 [file Data_Sheet_2.xlsx]

## Sheet: Sheet1
Supplementary Table 4. Raw data of untargeted metabolomic analysis using the UPLC-QTOF-MS
Index	Formula	Compounds	Class I	Class II	MS_level	score	CAS	Precursor (g/mol)	Mass (g/mol)	RT (min)	Adduct	error_ppm	source	Pubchem CID	HMDB	Metlin	cpd_ID	WT-1	WT-2	WT-3	WT-4	WT-5	mutant-1	mutant-2	mutant-3	mutant-4	mutant-5	QC01	QC02	QC03	kegg_map
MW0108634	C6H9NO5	N-Acetyl-L-aspartic acid	Amino acid and Its metabolites	Amino acid derivatives	MS2-Search-Local	0.6609	997-55-7	174.04	175.048	1.1497	M-H	4.32263	rp	65065	HMDB0000812	3769	C01042	78719.1	55833.8	42868.8	33154.2	34209.8	96704.7	246722	74357.3	71635.3	6858.06	80701.3	80274.2	80167.7	ko00250,ko01100
MW0006629	C18H22ClNO3	Cloquintocet-mexyl	Benzene and substituted derivatives	Benzene and substituted derivatives	MS1	0.8101	99607-70-2	334.117	335.129	2.7998	M-H	9.5535	rp	93528	-	-	-	8386.63	13350.7	22547.4	952.714	805.901	738.968	8034.29	2028.14	2734.38	1410.32	7569.99	7701.21	7638.14	--
MW0121560	C9H6INO2	5-Iodo-1H-indole-2-carboxylic acid	Organic acid And Its derivatives	Organic acid And Its derivatives	MS1	0.608	99066-64-5	229.883	286.944	0.8319	M-H-C4H8	6.68375	rp	2029102	-	-	-	36256.7	29664.8	23289.9	23616.3	22929.5	41067.7	23355.9	23241.5	19646.9	17204.2	28354.8	28271.7	28428.3	--
MW0123298	C7H4O6	Chelidonic acid	Organic acid And Its derivatives	Organic acid And Its derivatives	MS2-Search-DB	0.7126	99-32-1	182.988	184.001	4.5363	M-H	15.9733	rp	7431	-	-	C08476	215827	152044	73613.2	209265	93139.4	131779	71780.5	109729	92802.2	17124.7	146610	146991	134461	--
MW0122040	C10H6BrNO	6-Bromoquinoline-2-carbaldehyde	Heterocyclic compounds	Heterocyclic compounds	MS1	0.6057	98948-91-5	269.93	234.963	0.7759	M+Cl	6.81275	rp	18373140	-	-	-	3415.95	7202.78	4245.48	2059.74	2231.95	2939.09	161.223	3885.94	3577.21	1849.81	3830.23	3856.4	3742.75	--
MEDN0031	C5H7NO3	L-Pyroglutamic Acid	Amino acid and Its metabolites	Amino acid and Its metabolites	MS2-MetDNA	0.9575	98-79-3	128.035	129.043	1.1437	M-H	0.75	rp	7405	HMDB0000805	3251	C02237	1.0113e+06	2.08955e+06	1.53424e+06	1.11731e+06	522682	1.12483e+06	1.40558e+06	1.11267e+06	1.7804e+06	651953	1.347e+06	1.34601e+06	1.34407e+06	ko00471,ko01100
MW0005090	C6H6O4S	4-Hydroxybenzenesulfonic acid	Organic acid And Its derivatives	Sulfonic acids	MS2-Search-DB	0.7198	98-67-9	172.993	173.999	5.4706	M-H	2.05765	rp	4765	-	34512	C12849	28003.2	51952.2	21555.2	66708.1	41021.1	59813.7	32700.4	32388.7	52903	32300.8	31047.2	31034.8	31105.7	--
MW0123274	C15H14N4O6S2	Ceftibuten	Others	Medicine	MS1	0.7549	97519-39-6	447.005	410.036	1.6505	M-2H+K	13.4726	rp	5282242	HMDB0015485	44425	C08117	15849	20868.8	17467.8	24102.8	21699.6	36315.5	28995.1	26339.2	16337.5	5974.09	24842.8	24843.1	24719.7	--
FDATN00946	C17H12N2O2	Meisoindigo	Others	FDA	MS1	0.6846	97207-47-1	261.058	276.09	1.9564	M-H-CH2	2.80575	rp	126274	-	-	-	6717.36	10472.1	3594.02	3609.03	584.602	1572.15	3929.2	723.241	2541.62	4471.51	4065.92	4188	4200.38	--
MEDN1426	C18H34O5	9(S),12(S),13(S)-TriHOME	FA	Oxidized lipids	MS2-Search-Local	0.676	97134-11-7	329.232	330.241	6.3471	M-H	5.91742	rp	-	HMDB04708	-	C14833	8352.1	20199.2	10371	8795.96	10833.5	8948.72	6316.25	4979.99	8184.48	4624.88	10740.8	9964.54	10537.4	ko00591
MW0006785	C13H10Cl2O2	Dichlorophen	Benzene and substituted derivatives	Benzene and substituted derivatives	MS2-Search-DB	0.5378	97-23-4	266.99	268.006	6.19	M-H	24.9753	rp	3037	-	44233	C14292	4409.26	9278.76	1956.9	5677.53	7201.15	6737.68	4877.92	6881.17	1902.34	6817.61	8605	8612.24	8543.68	--
MW0127412	C12H6Cl4O2S	Bithionol	Others	Others	MS2-Search-DB	0.6389	97-18-7	398.885	355.881	13.1769	M+HCOO	6.13339	rp	2406	-	43584	C07967	84893.6	158813	197158	1.18239e+06	682586	926776	649623	745493	1.23876e+06	531766	198420	209808	208904	--
MW0012746	C19H24O3	19-Aldoandrostenedione	Hormones and hormone related compounds	Hormones and hormone related compounds	MS2-Search-DB	0.6709	968-49-0	340.187	300.173	3.6184	M-H+CH3CN	14.8665	rp	92854	HMDB0006768	43199	C05297	39925.2	77700.9	109556	12833.3	6986.39	5276.6	49130.1	15860.7	23345.4	2362.61	39032.2	39374.7	39192.6	ko00140,ko01100
FDATN01525	C14H11N4NaO2S	Sulfaquinoxaline sodium	Others	FDA	MS1	0.6891	967-80-6	357.012	322.05	8.9352	M+Cl	2.59775	rp	3693427	-	-	-	1566.51	3888.06	3418.9	836.102	1807.13	469.765	3060.28	194.017	1347.88	1926.68	1895.1	2122.4	2000.31	--
MEDP1606	C10H13N5O4	Deoxyguanosine	Nucleotide And Its metabolites	Nucleotide and Its metabolites	MS2-Search-Local	0.8593	961-07-9	266.089	267.097	1.6104	M-H	4.74742	rp	135398592	HMDB0000085	-	C00330	76408	76700	62311.7	52830	57208.8	84447.7	70579.6	52159.6	96910.9	44000.1	66485.4	66483.7	66664.3	ko00230,ko01100,ko02010
MW0125913	C22H23N3O	N-Phenyl-4-(quinolin-3-ylmethyl)piperidine-1-carboxamide	Heterocyclic compounds	Heterocyclic compounds	MS2-Search-DB	0.7012	959151-50-9	344.182	345.184	2.0845	M-H	9.55286	rp	25154868	-	45298	-	53764.5	137803	127110	16731.1	18385.5	7174.73	23318.9	38530.4	31121.9	6345.33	53909.1	54381.1	54339.9	--
MW0119021	C7H4BrClN4	3-(4-Bromo-1H-pyrazol-1-yl)-6-chloropyridazine	Heterocyclic compounds	Heterocyclic compounds	MS1	0.5742	957035-33-5	294.901	259.928	4.1559	M+Cl	8.6625	rp	26369847	-	-	-	4514.64	8576.05	4698.15	6579.27	5928.02	5623.12	6096.31	4095.36	3276.12	1378.31	9768.76	9838.01	9745.33	--
MW0007128	C16H12ClNO5	Fenoxaprop	Benzene and substituted derivatives	Benzene and substituted derivatives	MS1	0.6697	95617-09-7	275.972	333.04	3.9409	M-H-C4H8	3.50075	rp	86134	-	-	-	1768.35	2275.82	223.187	5326.64	3288.93	3992.8	1146.6	4514.14	5736.3	2660.43	2262.64	2113.06	2312.26	--
MW0143282	C15H11ClO	4-Chlorochalcone	Aldehyde,Ketones,Esters	Ketones	MS1	0.5593	956-04-7	241.039	242.05	4.6934	M-H	9.60675	rp	5377022	-	-	C14585	12084.7	26748.3	12668.3	5740.83	26426.9	9302.37	19106.3	13913.6	6918.44	10589.7	13969.7	14116.9	13918.9	--
MW0007920	C11H9F2N3O	N-(2,4-Difluorophenyl)-1-methyl-1H-pyrazole-5-carboxamide	Benzene and substituted derivatives	Benzene and substituted derivatives	MS1	0.7275	955964-96-2	495.118	237.071	3.0644	2M-2H+Na	0.921	rp	1509154	-	-	-	2653.42	3955.09	3874.09	134669	190.458	650.065	241.216	1322.72	803.86	65352.4	1860.8	1808	1772.53	--
MW0122564	C8H3BrClFN2	8-Bromo-2-chloro-6-fluoroquinazoline	Heterocyclic compounds	Heterocyclic compounds	MS1	0.6929	953039-63-9	296.882	261.913	3.8169	M+Cl	2.42575	rp	59199299	-	-	-	117.29	253.794	2150.23	2680.51	1033.99	2872.56	3954.64	2241.69	2039.41	781.853	2720.24	2798.94	2805.58	--
MW0008913	C14H11BrF3NO2S	N-Benzyl-3-bromo-5-(trifluoromethyl)benzenesulfonamide	Benzene and substituted derivatives	Benzene and substituted derivatives	MS1	0.5041	951885-22-6	217.924	394.963	12.1351	M-H-C6H8O6	13.5338	rp	26986209	-	-	-	396.43	1117.81	182.654	478.406	501.206	1218.94	743.957	531.774	1084.36	563.546	825.109	735.889	769.198	--
MW0008519	C12H9BrF3NO3S	N-(Furan-2-ylmethyl) 3-bromo-5-trifluoromethylbenzenesulfonamide	Benzene and substituted derivatives	Benzene and substituted derivatives	MS1	0.7622	951884-84-7	419.917	384.942	2.3432	M+Cl	12.911	rp	26986220	-	-	-	6413.73	53752.3	65335.5	6156.02	182.2	312.176	22115.2	18711.4	9148.61	196.549	23000.6	23103.8	23041.4	--
MW0103337	C9H13N3O4	2'-Deoxycytidine	Nucleotide And Its metabolites	Nucleotide and Its metabolites	MS2-Search-DB	0.7853	951-77-9	286.102	227.091	5.5698	M+CH3COO	10.1603	rp	13711	HMDB0000014	3367	C00881	34577	65116.6	34596.8	112156	81521.5	116117	80440.1	85873.1	131353	82446.3	58596.8	58538.7	58421	ko00240,ko01100,ko02010
MW0002223	C7H10N2	2,4-Diaminotoluene	Benzene and substituted derivatives	Benzene and substituted derivatives	MS2-Insilico	0.9143	95-80-7	121.082	122.084	4.1063	M-H	9.73413	rp	7261	HMDB0041799	-	C14401	224501	375844	181363	394117	271814	374635	262298	205547	341425	189567	291392	292512	291448	ko00633,ko01120
MW0121959	C10H6BrCl2N	6-Bromo-2-chloro-3-chloromethylquinoline	Heterocyclic compounds	Heterocyclic compounds	MS1	0.677	948290-77-5	325.882	290.904	4.1559	M+Cl	20.7667	rp	17039790	-	-	-	12575.5	24154.5	10730.1	11324.1	11240.7	10836.1	10940.5	3170.36	2017.21	920.81	27544.1	27339.9	27492.4	--
MW0002790	C7H6BrIO	2-Bromo-5-iodobenzyl alcohol	Benzene and substituted derivatives	Benzene and substituted derivatives	MS1	0.6736	946525-30-0	346.829	311.865	1.6252	M+Cl	3.31525	rp	53424372	-	-	-	6757.33	15196.5	6760.82	53124.3	23174.5	47264.6	22367.9	40163	48981.9	21182.1	16102.7	15839	15928.9	--
MW0007977	C9H11FN2O	N-(2-Aminoethyl)-4-fluorobenzamide	Benzene and substituted derivatives	Benzene and substituted derivatives	MS1	0.7221	94320-00-0	181.077	182.085	3.8169	M-H	1.147	rp	5203773	-	-	-	5112.36	5774.25	29500.1	7145.14	783.131	7289.27	11498	7985.77	4440.94	1144.62	11856.8	11784.4	11806.5	--
MW0104469	C15H24O6	2-{2-[2-(Acryloyloxy)-1-methylethoxy]-1-methylethoxy}-1-methylethyl acrylate	Aldehyde,Ketones,Esters	Esters	MS1	0.9823	94120-00-0	335.13	300.157	3.9326	M+Cl	0.7215	rp	4128060	-	-	-	12745.6	22464.2	8432.28	28115.8	16023.1	25839.2	13168.9	16290.2	26610.4	19306.6	19220.1	19350.3	19216.7	--
MW0009466	C20H25N3O2	Pimelic Diphenylamide 106	Benzene and substituted derivatives	Benzene and substituted derivatives	MS2-Search-DB	0.6699	937039-45-7	338.194	339.195	10.7129	M-H	12.0184	rp	16070100	-	45494	-	28719.4	52402.2	28556.7	192245	190010	192129	225781	137471	185488	139719	45395.9	45156.5	44992.5	--
MW0002494	C14H12ClNOS	2-[(4-Chlorophenyl)sulfanyl]-N-phenylacetamide	Benzene and substituted derivatives	Benzene and substituted derivatives	MS1	0.7384	93535-08-1	276.028	277.033	1.758	M-H	0.46875	rp	302745	-	-	-	1017.11	1014.73	535.958	2348.11	352.693	1390.3	1205.08	1374.67	4396.84	2047.19	1155.94	1164.45	1156.19	--
MW0003865	C7H5BrClF2NO	3-Bromo-5-chloro-2-(difluoromethoxy)aniline	Benzene and substituted derivatives	Phenolics	MS1	0.5483	929975-52-0	271.913	272.919	2.3202	M-H	10.33	rp	16227760	-	-	-	3129.55	1379.36	1406.15	6019.52	2647.39	2447.03	2688.82	482.351	3353.35	3300.42	3937.1	3941.44	4006.21	--
MW0117896	C4HCl2NOS	2,4-Dichloro-5-thiazolecarboxaldehyde	Heterocyclic compounds	Heterocyclic compounds	MS1	0.5692	92972-48-0	137.896	180.916	12.2674	M-H-COCH2	8.9745	rp	1488672	-	-	-	1611.47	2986.92	964.516	31157.8	10566.1	16604.2	12110.1	708.542	3263.5	2953.33	19477.9	19656.8	19966	--
MEDN1423	C20H34O3	15(S)-HETrE	FA	Oxidized lipids	MS2-Search-DB	0.5021	92693-02-2	367.243	322.251	10.9362	M+HCOO	16.9959	rp	5283145	HMDB0005045	-	-	8030.48	17760.9	8688.2	38642.4	21608.1	26602.1	16319.7	6001.71	14512.9	8646.94	22384.1	22084.8	23616.8	--
MW0110767	C7H14N4S2	3-(But-3-en-2-yl)-1-[(methylcarbamothioyl)amino]thiourea	Alcohol and amines	Amines	MS1	0.64	926-93-2	253.032	218.066	1.6257	M+Cl	4.96975	rp	3003791	-	-	-	14309.5	17789	15506.1	120688	59093.9	105293	65745.5	106179	151413	95021.7	21392.2	21693.1	21271.8	--
MW0148330	C26H36N2O3	Devapamil	Benzene and substituted derivatives	Benzene and substituted derivatives	MS1	0.7162	92302-55-1	459.243	424.273	2.2624	M+Cl	1.39816	rp	65832	-	-	C13763	2580.97	1797.38	1497.61	622.26	835.367	1104.56	550.938	223.903	1239.87	483.755	1316.82	1461.06	1471.94	--
MW0118904	C22H21N3O6S2	2-Thiophenecarboxamide,5-(5,6-dimethoxy-1H-benzimidazol-1-yl)-3-[[4-(methylsulfonyl)phenyl]methoxy]-	Alcohol and amines	Amines	MS1	0.5877	916985-21-2	354.052	487.087	3.0892	M-H-C5H8O4	7.84884	rp	25190912	-	-	-	1508.3	1998.59	4559.1	459.173	2996.69	157415	1579.38	6514.64	2436.24	76650.8	1660.28	1699.24	1604.9	--
MW0109757	C20H13Cl2FN2O5	Spiro[3H-indole-3,3'-pyrrolidine]-1(2H)-acetic acid,5-chloro-1'-[(5-chloro-2-fluorophenyl)methyl]-2,2',5'-trioxo-	Organic acid And Its derivatives	Organic acid And Its derivatives	MS2-Search-DB	0.6166	916047-16-0	469.027	450.019	8.1083	M+F	17.7815	rp	15949395	-	45352	-	110322	147797	127994	1.12768e+07	4.74246e+06	5.09749e+06	4.97943e+06	7.02748e+06	7.38114e+06	8.96754e+06	224012	221486	208192	--
MW0003280	C10H8S	2-Naphthalenethiol	Benzene and substituted derivatives	Benzene and substituted derivatives	MS2-Search-DB	0.5208	91-60-1	141.016	160.035	5.735	M-H2O-H	3.05891	rp	7058	HMDB0029689	-	-	1.38577e+06	801041	1.06995e+06	6.49033e+06	5.05815e+06	8.82931e+06	4.71725e+06	3.66584e+06	4.49064e+06	3.31341e+06	688539	670943	695099	--
MW0006231	C13H12O	Benzhydrol	Benzene and substituted derivatives	Benzene and substituted derivatives	MS1	0.9312	91-01-0	139.092	184.089	2.9487	M-H-CO2	2.96225	rp	7037	-	-	-	122157	210832	105464	131408	94867.4	116860	106102	77974.9	109427	56901.7	145358	145158	145358	--
MW0121042	C11H12ClN3O2S	5-[(Chloroacetyl)amino]-4-cyano-N,N,3-trimethylthiophene-2-carboxamide	Alcohol and amines	Amines	MS1	0.9344	908509-58-0	337.024	285.034	1.7745	M+Cl+NH3	2.81225	rp	16640621	-	-	-	8579.69	21006.3	14064.2	35111.5	15361.8	43715.9	33431.9	53352.5	73217.8	18267.5	17146.5	17035	17182.6	--
MEDN1616	C16H29N3O4	Val-Pro-Leu	Amino acid and Its metabolites	Small Peptide	MS2-Search-Local	0.8429	90614-49-6	326.207	327.216	2.6841	M-H	5.70966	rp	146208	-	-	-	212871	273107	331790	152906	119693	106775	262646	168236	190606	27317.8	210006	210496	210503	--
MEDN1247	C5H7NO3	1-pyrroline-4-hydroxy-2-carboxylate	Heterocyclic compounds	Heterocyclic compounds	MS2-Search-Local	0.8245	9054-77-7	257.078	129.043	1.2123	2M-H	5.97507	rp	440282	HMDB0002234	-	C04282	24445.8	328978	308089	11735	7746.68	11258.2	92423.9	96690.7	34835.8	2260.5	118145	118152	117737	ko00330,ko01100
MW0120500	C20H23ClN2O3S	4H-Thieno[3,2-b]pyrrole-5-carboxamide,2-chloro-N-[2-(3,4-diethoxyphenyl)ethyl]-4-methyl-	Alcohol and amines	Amines	MS1	0.6046	902523-58-4	390.078	406.112	1.204	M-H-CH3	6.87279	rp	9550710	-	-	-	4167.83	14799	6149.58	9659.64	9795.01	10017.7	9089.59	4598.86	7815.69	4202.53	9836.92	9738.26	9839.47	--
MEDN1502	C10H12O2	2-Phenylbutyric acid	Organic acid And Its derivatives	Organic acid And Its derivatives	MS2-Search-Local	0.8347	90-27-7	163.076	164.084	5.8344	M-H	5.08943	rp	7012	HMDB0000329	-	-	67172.4	136233	83735.2	32623.8	87635.1	40077.3	75871.3	56955.4	55334.2	79632.7	81014.2	81214.4	81213.9	--
MW0122373	C8H4BrClN2	7-Bromo-2-chloroquinoxaline	Heterocyclic compounds	Heterocyclic compounds	MS1	0.659	89891-65-6	214.879	243.922	12.408	M-H-C2H4	4.01925	rp	4913253	-	-	-	2316.51	990.981	1004.09	608.644	254.108	9296.78	1033.57	33634.9	39858.4	20192.8	1572.27	1607.76	1691.11	--
MW0126398	C7H5NO4	Quinolinic acid	Organic acid And Its derivatives	Organic acid And Its derivatives	MS2-Search-DB	0.7334	89-00-9	166.014	167.022	3.8169	M-H	4.27425	rp	1066	HMDB0000232	330	C03722	49180.1	60904.8	142201	69347.4	37931.3	71069.9	109412	47500.4	49461.6	11170.1	95446.9	95127.1	95242.7	ko00380,ko00410,ko00760,ko01060,ko01064,ko01100,ko01240
MW0121105	C13H10N2O2	5-Amino-2-(1,3-benzoxazol-2-yl)phenol	Benzene and substituted derivatives	Benzene and substituted derivatives	MS1	0.736	88877-61-6	293.054	226.074	3.8169	M-H+NaCOOH	0.569	rp	721092	-	-	-	440.83	237.095	1519.76	976.774	202.391	2238.77	2018.01	1130.82	1091.79	199.414	1678.78	1625.9	1684.8	--
MW0121054	C14H7F6NO	5-[3,5-Bis(trifluoromethyl)phenyl]-3-pyridinecarbaldehyde	Heterocyclic compounds	Heterocyclic compounds	MS1	0.7015	887973-75-3	318.037	319.043	3.8996	M-H	2.042	rp	24729824	-	-	-	561.086	2759.53	249.835	659.438	377.719	158.388	238.317	139.632	553.241	459.965	926.638	962.13	966.83	--
MW0001623	C7H3F3INO3	1-Iodo-2-nitro-4-(trifluoromethoxy)benzene	Benzene and substituted derivatives	Benzene and substituted derivatives	MS1	0.9985	886762-35-2	331.905	332.911	3.0314	M-H	0.06075	rp	2782669	-	-	-	12302.7	25878.8	13064.7	6140.49	20004	5627.19	26352.2	17927.4	8222.34	11496	18094.4	18320.1	18131	--
MW0119470	C7H3BrClN3O2	3-Bromo-6-chloro-4-nitro-1H-indazole	Heterocyclic compounds	Heterocyclic compounds	MS1	0.6954	885519-92-6	275.905	276.908	3.511	M-H	18.787	rp	24728280	-	-	-	10027.7	2628.24	2808.75	47466.5	19254.6	12062	8366.81	4356.97	21191	8175.5	15514.5	15528.8	15502	--
MW0143574	C17H12BrFO2S2	5-Bromo-2-(4-fluorophenyl)-3-(4-methylsulfonylphenyl)thiophene	Benzene and substituted derivatives	Benzene and substituted derivatives	MS1	0.7169	88149-94-4	368.925	411.943	12.1682	M-H-COCH2	1.37058	rp	3177	-	-	C11704	19562.7	33149.1	13393.4	17674.6	12738.4	15425.4	12587.1	10106.9	14435.8	8621.97	17092.2	17096.5	16956.3	--
MW0125523	C35H36F3N3O4	N-[(2S)-2-[[(1Z)-1-Methyl-3-oxo-3-[4-(trifluoromethyl)phenyl]-1-propen-1-yl]amino]-3-[4-[2-(5-methyl-2-phenyl-4-oxazolyl)ethoxy]phenyl]propyl]propanamide	Alcohol and amines	Amines	MS1	0.8859	880635-03-0	618.26	619.266	1.758	M-H	5.18127	rp	446738	-	-	-	11956.2	26548.2	27419	12074.7	7738.34	8442.84	19020	12317.2	16281.1	3990.17	22428.8	22453.4	22508.4	--
MW0108979	C13H22O5	Octyl alpha-ketoglutarate	Organic acid And Its derivatives	Organic acid And Its derivatives	MS1	0.6262	876150-14-0	293.113	258.147	1.7249	M+Cl	5.69025	rp	11615849	-	-	-	4506.09	3447.05	1899.53	2434.66	1192.57	3310.2	3577.11	1762.21	2496.42	648.192	3451.21	3453.84	3373.19	--
MW0009639	C22H28N2O4	rac-2-Despiperidyl-2-aminorepaglinide	Benzene and substituted derivatives	Benzene and substituted derivatives	MS2-Search-DB	0.7038	874908-11-9	421.154	384.205	7.4716	M+K-2H	3.81039	rp	57826284	HMDB0061005	-	-	13565	19445.1	11642.8	18036.2	8491.19	6763.32	36569.1	23864.7	29337.1	13208.7	20690.3	20802.1	20804.6	--
MW0116366	C9H11Cl2N3	1-(3,5-Dichloro-2-pyridinyl)piperazine	Heterocyclic compounds	Heterocyclic compounds	MS1	0.8034	87394-60-3	283.028	231.033	12.102	M+Cl+NH3	9.993	rp	2771431	-	-	-	116172	229653	107554	402832	276795	359702	266497	272436	398610	243479	163471	163041	163248	--
MW0002388	C8H8F2O	2,6-Difluoro-alpha-methylbenzenemethanol	Benzene and substituted derivatives	Benzene and substituted derivatives	MS1	0.7093	87327-65-9	157.05	158.054	2.9321	M-H	1.6965	rp	5012075	-	-	-	9363.15	7034.72	6593.73	418.679	1636.53	2741.01	8652.27	3924.51	3885.78	294.541	5996.85	5911.84	5916.44	--
MW0116964	C17H18ClNO	1H-3-Benzazepin-7-ol,8-chloro-2,3,4,5-tetrahydro-3-methyl-5-phenyl-,(5R)-	Benzene and substituted derivatives	Benzene and substituted derivatives	MS1	0.6746	87075-17-0	286.104	287.108	8.4225	M-H	3.27	rp	3036864	-	-	-	1304.13	2739.1	360.183	338.616	4497.91	1528.41	3231.95	1730.7	295.798	3307.43	1896.95	1902.29	1864.13	--
MW0154875	C17H26O3	Panaxytriol	FA	Others	MS1	0.9306	87005-03-6	277.18	278.188	8.191	M-H	2.987	rp	93484	HMDB0031928	-	C16792	11380.2	22773.2	12641.4	8838.65	10646.4	8782.87	9969.86	9555.01	7903.28	4226.17	14866	14886.6	14886.4	--
MW0124410	C10H9NO2	Indole-3-acetic acid	Organic acid And Its derivatives	Organic acid And Its derivatives	MS2-MetDNA	0.9004	87-51-4	349.118	175.063	3.8996	2M-H	3.25	rp	802	HMDB0000197	70	C00954	11315.6	20663.2	13219.1	20008.4	16555.7	19586.4	18627.2	12409.4	17994.6	8977.15	23242.7	23604.9	23623.4	ko00380,ko01070,ko01100,ko04075
MW0002196	C7H5Cl3O	2,4,6-Trichloroanisole	Benzene and substituted derivatives	Phenolics	MS2-Insilico	0.6948	87-40-1	208.93	209.941	13.5367	M-H	10.6918	rp	6884	HMDB0029643	-	C11510	32274.4	51669.5	29748.7	180398	113479	92622.9	108988	36373.2	209826	246267	199940	176401	188569	--
MW0109055	C16H18N2O5S	Penicillin V	Others	Medicine	MS1	0.6224	87-08-1	173.056	350.094	0.8402	M-H-C6H8O6	5.89375	rp	6869	HMDB0014561	-	C08126	6486.07	12732.8	8925.19	1777.05	2072.76	5546.97	12088.1	5504.6	6491.22	1333.26	7165.08	7234.88	7217.4	--
MW0127331	C11H11NOS	4-[(2-Furylmethyl)sulfanyl]aniline	Heterocyclic compounds	Heterocyclic compounds	MS1	0.7417	869943-49-7	160.061	205.056	1.1497	M-H-CO2	0.33675	rp	16765173	-	-	-	8012.71	20893.6	13768.1	6413.48	1801.99	7984.85	8125.66	7085.15	6922.78	922.883	9892.14	9887.68	9996.5	--
MW0125973	C21H26N2O5	Olodaterol	Heterocyclic compounds	Heterocyclic compounds	MS1	0.7394	868049-49-4	385.177	386.184	7.4757	M-H	0.43025	rp	11504295	-	-	-	926.299	701.567	947.742	1356.85	254.427	2089.55	4923.22	2854.38	4991.56	1563.76	932.998	975.576	942.844	--
MW0052398	C9H14Br2O4	Dimethyl 2,6-dibromoheptanedioate	Aldehyde,Ketones,Esters	Ketones	MS1	0.6599	868-73-5	344.926	345.924	3.8996	M-H	22.7955	rp	324858	-	-	-	15261.5	32394	16349.1	25177.1	16970.1	23008.5	18554.7	18033.6	17187.5	3203.2	25520.7	25361	25373.9	--
MW0007310	C16H8Cl2F6N2O3	Hexaflumuron	Benzene and substituted derivatives	Benzene and substituted derivatives	MS2-Search-DB	0.6787	86479-06-3	440.963	459.982	10.9031	M-H2O-H	2.77326	rp	91741	-	72623	C18861	117001	243325	62684.5	61541.1	150944	50902.5	175003	96569.4	39583.3	60280.7	75541.7	74414.3	70252.2	--
MW0119865	C11H7Cl2F3N4	4-(3,4-Dichlorophenyl)-2-hydrazinyl-6-(trifluoromethyl)pyrimidine	Heterocyclic compounds	Heterocyclic compounds	MS1	0.5538	862658-93-3	177.981	322	12.1599	M-H+Cl	9.966	rp	7018677	-	-	-	471.514	424.702	213.468	2854.3	1669.8	3591.79	1278.87	1067.86	1806.61	1375.94	1149.57	967.13	1233.23	--
MW0001663	C12H10O2	1-Naphthylacetic acid	Benzene and substituted derivatives	Benzene and substituted derivatives	MS2-Search-DB	0.7246	86-87-3	223.02	186.068	12.0772	M+K-2H	5.70073	rp	6862	HMDB0032708	-	C13014	173907	319849	163437	571707	404395	549563	386772	358702	504216	307861	220579	220538	220316	--
MW0007186	C13H10	Fluorene	Benzene and substituted derivatives	Benzene and substituted derivatives	MS1	0.7053	86-73-7	150.049	166.078	4.098	M-H-CH3	1.874	rp	6853	-	-	C07715	8954.02	16405.7	5532.84	30849.3	18244.8	27470.7	12440.4	10459.8	19278.1	11973.2	13615.6	13643.8	13571.8	ko00624,ko01100,ko01120
MW0001603	C11H8O3	1-Hydroxy-2-naphthoic acid	Benzene and substituted derivatives	Benzene and substituted derivatives	MS2-MetDNA	0.7765	86-48-6	223.02	188.047	8.5217	M+Cl	8.25	rp	6844	-	-	C03203	244300	419512	157995	1.14422e+07	6.21599e+06	1.31313e+07	8.82429e+06	9.7587e+06	1.51239e+07	5.90734e+06	513096	516484	489354	ko00624,ko00626,ko01100,ko01120,ko01220
MEDL02687	C15H22NO4+	Feruloylcholine	Alkaloids	Alkaloids	MS1	0.9928	85927-25-9	332.161	280.155	2.7006	M+Cl+NH3	0.29175	rp	131751314	HMDB0032800	-	-	19198.4	23201.9	29604.7	9721.05	6367.26	2710.52	20794.6	10174.7	10161.7	1231.99	15617.6	15618.3	15530.1	--
MW0117285	C18H24N4O4	1-Piperidinecarboxylic acid,4-[[3-(4-pyridinyl)-1,2,4-oxadiazol-5-yl]methoxy]-,1,1-dimethylethyl ester	Organic acid And Its derivatives	Organic acid And Its derivatives	MS1	0.6277	857652-30-3	315.187	360.18	11.7221	M-H-CO2	5.6115	rp	11462546	-	64655	-	52206.6	91839.8	53794.3	131302	94085	130856	84577.8	3949.58	5426.83	4488.92	70206.7	70126.3	70503.4	--
MW0119987	C10H15N3O3	4-(Methylnitrosamino)-1-(3-pyridyl-N-oxide)-1-butanol	Heterocyclic compounds	Heterocyclic compounds	MS1	0.7105	85352-99-4	260.079	225.111	1.1533	M+Cl	1.6465	rp	150097	HMDB0041953	-	C19603	2155.46	1707.33	2600.54	950.708	629.373	324.169	1844.43	1715.65	1784.54	181.408	1302.62	1323.57	1199.08	ko00980,ko05204
MW0119039	C12H7ClN2O2S	3-(4-Chlorophenyl)thieno[3,2-d]pyrimidine-2,4(1H,3H)-dione	Aldehyde,Ketones,Esters	Ketones	MS1	0.9801	852854-16-1	312.962	277.992	3.9326	M+Cl	0.81025	rp	2817752	-	-	-	41493.7	84885.6	40116.1	463534	332147	461960	298584	256865	343693	224944	80124.5	79679.2	79712.8	--
MW0007071	C17H20N2O	Ethyl centralite	Benzene and substituted derivatives	Benzene and substituted derivatives	MS1	0.6678	85-98-3	303.131	268.158	0.7801	M+Cl	3.59175	rp	6828	-	-	-	2009.7	6473	4803.88	1587.2	268.433	667.192	2508.81	2380.74	3711.82	119.12	3349.05	3402.38	3333.86	--
MW0116216	C14H15ClN6O	[6-Chloro-9-[(4-methoxy-3,5-dimethyl-2-pyridyl)methyl]purin-2-yl]amine	Alcohol and amines	Amines	MS1	0.9646	848695-25-0	363.097	318.1	3.8996	M-H+HCOOH	1.46725	rp	16736529	-	-	-	26519.6	46474.4	22485.3	35985.8	24616.8	30856.2	22826.3	17671.9	25751.2	14730.4	33784.4	33828.1	34004	--
MEDN1159	C15H28O2	FFA(15:1)	FA	FFA	MS2-Search-Local	0.9164	84743-29-3	239.201	240.209	10.2747	M-H	4.63705	rp	-	-	-	-	131323	111879	68361.7	116021	100616	101014	136298	56467.4	96399.4	106344	127376	127236	125635	--
FDATN01569	C18H28N2O7	Enalaprilat Dihydrate	Others	FDA	MS2-Search-Local	0.6046	84680-54-6	400.219	384.19	2.1714	M+NH4-2H	21.3528	rp	6917719	-	-	-	124972	210794	283805	77598.6	47025.5	49302.4	134628	76108.9	98288.5	24718.2	140650	141100	140803	--
MW0104713	C6H8ClNO2S	2-Chloro-N-(2-oxotetrahydrothiophen-3-yl)acetamide	Alcohol and amines	Amines	MS1	0.6192	84611-22-3	213.968	192.996	0.7823	M-2H+Na	6.0675	rp	6490304	-	-	-	2801.42	5878.42	3614.28	2579.87	1916.39	3819.96	3219.1	2654.43	2526.81	1345.71	3393.39	3382.76	3282.11	--
MW0133278	C24H26O4	4-(3,7-dimethylocta-2,6-dien-1-yl)-5-(6-hydroxy-1-benzofuran-2-yl)benzene-1,3-diol	Benzene and substituted derivatives	Benzene and substituted derivatives	MS1	0.589	84323-14-8	231.112	378.183	3.3125	M-H-C6H10O4	7.7735	rp	5281297	HMDB0030071	-	C08732	3850.37	10403.8	14063	752.595	277.119	335.507	4418.69	2250.12	607.816	189.23	4288.35	4290.22	4298.68	--
MW0009283	C19H14F3N3O3	Ostarine	Benzene and substituted derivatives	Benzene and substituted derivatives	MS2-Search-DB	0.6396	841205-47-8	388.085	389.099	1.7745	M-H	18.9474	rp	11326715	-	-	D10221	62350.9	136148	109637	80354.8	85912.1	88622.3	193624	102931	139617	60001	89606.8	90033.9	90026.7	--
MW0003486	C14H13FO	3-(4-Fluorophenyl)phenethyl alcohol	Benzene and substituted derivatives	Benzene and substituted derivatives	MS1	0.9436	840521-88-2	467.175	216.095	2.3203	2M+Cl	2.39175	rp	2759129	-	-	-	9668.77	2027.16	11895.2	24747.8	2882.7	17753.8	11023.6	5074.91	14179.7	7220.86	10103.2	10063.8	9969.72	--
MW0155014	C20H25N3S	Perazine	Heterocyclic compounds	Heterocyclic compounds	MS1	0.6434	84-97-9	338.171	339.177	3.1471	M-H	4.7965	rp	4744	-	-	C16903	4592.79	12037.1	14522.3	1402.25	526.861	239.723	5285.98	2190.39	2081.5	139.933	5409.24	5417.89	5297.69	--
MW0005878	C10H5N3O6S	7-Nitronaphtho[1,2-d][1,2,3]oxadiazole-5-sulfonic acid	Benzene and substituted derivatives	Benzene and substituted derivatives	MS1	0.7997	84-91-3	293.988	294.99	1.606	M-H	10.2358	rp	66544	-	-	-	3725.01	9813.61	5557.1	29328.3	15047.6	23552.2	16869.4	25975	36430.2	20012.8	12667.8	12677.5	12359.2	--
MW0126489	C18H13N3O	Rutaecarpine	Heterocyclic compounds	Heterocyclic compounds	MS1	0.7415	84-26-4	258.071	287.106	5.5616	M-H-C2H4	0.34475	rp	65752	HMDB0042010	-	C09238	6330.04	13192.9	4873.73	6659.48	3988.82	6019.33	4883.3	4392.29	4742.8	2673.57	6203.53	6378.24	6360.15	--
MW0006519	C21H25ClN2O3	Cetirizine	Benzene and substituted derivatives	Benzene and substituted derivatives	MS1	0.8599	83881-51-0	359.156	388.155	0.8407	M-H-CO	6.57375	rp	2678	HMDB0005032	-	C07778	18043.7	32031.2	22072.4	36052.4	9573.82	26691.9	24303.6	15456.3	32240.3	6995.16	24346.1	24527.4	24356.9	--
MW0003566	C15H18N2	4,4'-Methylenebis(2-methylaniline)	Benzene and substituted derivatives	Benzene and substituted derivatives	MS2-Insilico	0.7205	838-88-0	242.175	226.147	5.6112	M+NH4-2H	20.5751	rp	13283	-	-	C19260	40566.8	82580.2	39718.4	32518	18753.4	38413.1	25007.2	43028	47684.3	9894.98	54879.6	55347.9	55268.4	--
MW0063417	C23H28O8	Salvinorin A	Terpenoids	Ditepenoids	MS1	0.9674	83729-01-5	431.171	432.178	1.7745	M-H	1.34666	rp	128563	-	85003	C20196	7121.42	5313.78	8656.64	4936.09	3363.96	3659.19	3493.6	7703.01	5203.25	2911.2	6220.98	6002.49	6221.74	--
MW0006134	C16H18N4O7S	Bensulfuron-methyl	Benzene and substituted derivatives	Benzene and substituted derivatives	MS1	0.8741	83055-99-6	394.051	410.09	1.7747	M-H-CH3	5.80431	rp	54960	-	-	C10937	17249.3	33244.9	16042.9	22085.5	41783.9	20800.3	29717.2	15820.5	20433.6	24805.2	23963.7	23881.4	23882.4	--
FDATN01371	C24H30ClN7O2	Palbociclib (PD-0332991) HCl	Others	FDA	MS1	0.6768	827022-32-2	482.223	483.215	2.7006	M-H	20.7957	rp	11431660	-	-	-	7322.6	20647.2	21481.2	3640.03	2180.88	2405.54	9757.38	3809.85	4529.41	832.353	9333.84	9472.33	9480.12	--
MW0002316	C6H4Cl2O2	2,5-Dichlorobenzene-1,4-diol	Benzene and substituted derivatives	Phenolics	MS2-Search-DB	0.6664	824-69-1	158.939	177.959	12.102	M-H2O-H	8.34648	rp	65	-	-	C06600	410786	1.48291e+06	219002	1.85384e+06	625289	1.33873e+06	1.11063e+06	1.17525e+06	955121	552119	1.32951e+06	1.30573e+06	1.30184e+06	ko00361,ko01100,ko01120
FDATN01094	C7H6NNaO4S	Saccharin sodium salt hydrate	Others	FDA	MS1	0.6148	82385-42-0	221.981	222.992	1.7208	M-H	6.30275	rp	443755	-	-	-	73781.9	170531	39290.5	2.63126e+06	1.88544e+06	2.62233e+06	1.69492e+06	1.4581e+06	1.95098e+06	1.2769e+06	82745.6	73634	82276.7	--
MW0168624	C8H9NO4	4-Pyridoxic acid	Benzene and substituted derivatives	Benzene and substituted derivatives	MS2-Search-Local	0.696	82-82-6	199.071	183.053	1.2371	M+NH4-2H	5.01993	rp	6723	HMDB0000017	239	C00847	36625.5	634550	714657	38176	22395.5	35949.1	134998	160017	66936.3	11154	234309	236262	236208	ko00750,ko01100,ko01120
MW0005717	C14H7NO7S	5-Nitro-9,10-dioxo-9,10-dihydroanthracene-1-sulfonic acid	Benzene and substituted derivatives	Benzene and substituted derivatives	MS1	0.874	82-50-8	331.983	332.994	1.2867	M-H	5.806	rp	6714	-	-	-	1571.61	10134.3	303.608	38898.1	18535.3	34980.1	29216.7	12886.2	43818.5	13574.7	9281.81	9455.08	9293.69	--
MW0125474	C16H16N2OS	N-(Propan-2-yl)-10H-phenothiazine-10-carboxamide	Alcohol and amines	Amines	MS1	0.9796	81225-58-3	319.059	284.098	4.9414	M+Cl	0.83475	rp	704259	-	-	-	16170.9	26775.4	12788	14514.7	10373.4	13745	9534.35	9075.41	14729.3	9022.24	13123	13115.5	12809.6	--
MW0105294	C15H32N2O6	5,8,11,14-Tetraoxa-2-azahexadecanoic acid,16-amino-,1,1-dimethylethyl ester	Organic acid And Its derivatives	Organic acid And Its derivatives	MS1	0.7477	811442-84-9	293.208	336.226	10.7212	M-H-COCH2	0.09225	rp	11688612	-	-	-	2837.43	4982.04	2660.38	12838.5	14888.3	12531.2	14693.2	7656.49	9805.62	7169.35	3402.58	3434.27	3480.56	--
MW0154936	C38H48N8O6S2	Patellamide B	Alcohol and amines	Amines	MS1	0.5859	81098-23-9	775.313	776.314	1.8615	M-H	7.9569	rp	4693	-	-	C15736	891.88	1764.47	2185.19	230.482	296.152	89327.6	604.453	264.412	183.209	173.538	855.386	932.543	780.643	--
MW0007547	C18H18ClMnN2O4	manganese(2+)	Benzene and substituted derivatives	Phenolics	MS1	0.5064	81065-76-1	483.014	416.034	1.8117	M-H+NaCOOH	13.3573	rp	45489809	-	44942	-	1288	1999.52	703.01	2684.45	2829.7	1486.19	1243.08	3657.34	6644.42	5379.32	992.623	1192.01	1151.16	--
MEDN0485	C6H11Na3O12P2	D-Fructose-1,6-Biphosphate-Trisodium Salt	Carbohydrates and Its metabolites	Phosphate sugars	MS2-Search-Local	0.5709	81028-91-3	331.96	405.942	1.606	M-H2O-H	1.20924	rp	-	-	-	-	110291	209097	124450	480312	298298	422354	293287	372581	442954	251216	264278	264186	264885	--
MW0003730	C17H8Br2O	3,9-Dibromo-7H-benz[de]anthracen-7-one	Benzene and substituted derivatives	Benzene and substituted derivatives	MS1	0.7752	81-98-1	386.892	387.892	12.1764	M-H	11.9422	rp	66498	-	-	-	22239.7	38639.5	16353.1	17151.3	12972.8	16864.3	12433.6	13066.2	15112.7	7076.36	17724.2	17596.1	17599.2	--
MW0155480	C20H16O4	Phenolphthalin	Benzene and substituted derivatives	Benzene and substituted derivatives	MS1	0.7413	81-90-3	304.075	320.105	1.8324	M-H-CH3	0.35225	rp	66494	-	-	C14223	5400.74	9663.77	10983.2	1891.52	339.939	3615.48	7080.85	8354.06	10476.6	1715.52	6423.47	6355.51	6329.43	--
MW0137737	C19H15ClO4	Coumachlor	Heterocyclic compounds	Heterocyclic compounds	MS2-Search-DB	0.662	81-82-3	363.038	342.066	4.9414	M+Na-2H	9.41785	rp	54682651	-	-	C16805	39656.6	72611.2	34212.6	106401	75973.9	99021.8	70274.4	64423.9	92225.4	50981.9	60528.8	60400.3	60406.1	--
MW0009602	C14H8O5	Purpurin	Benzene and substituted derivatives	Benzene and substituted derivatives	MS2-Search-DB	0.6875	81-54-9	275.035	256.037	6.5786	M+F	4.96466	rp	6683	-	43558	C10395	119429	235223	111562	85379.7	81200.9	89983.4	77933.5	39002.1	47078.1	30784.8	146223	146470	145771	--
MW0063746	C26H45NO7S	Taurocholate	Bile acids	Bile acids	MS2-Search-Local	0.8623	81-24-3	514.282	515.292	5.3631	M-H	8.8032	rp	6675	HMDB0000036	-	C05122	4669.86	8225.24	3474.21	7153.9	7221.85	10095.5	5635.82	12050.3	20107.2	17679.2	7621.64	7787.05	7666.99	ko00120,ko00121,ko00430,ko01100,ko04976,ko04979
MW0113161	C14H18N2O5	4'-Tert-butyl-2',6'-dimethyl-3',5'-dinitroacetophenone	Aldehyde,Ketones,Esters	Ketones	MS1	0.7239	81-14-1	279.093	294.122	3.081	M-H-CH2	1.0705	rp	6669	HMDB0031865	-	-	764.499	8073.84	12106.8	117850	172.176	117450	1823.52	143.218	544.952	57190.6	2465.56	2556.9	2568.66	--
MW0117321	C12H14N2O4	2-(1',2',3',4'-Tetrahydroxybutyl)quinoxaline	Heterocyclic compounds	Heterocyclic compounds	MS1	0.6224	80840-09-1	285.062	250.095	2.2707	M+Cl	5.8925	rp	260008	-	-	-	4479.32	22105.4	13226.5	3545.76	7402	475.283	9582.77	9516.95	3872.08	3352.69	9268.67	9442.34	9321.03	--
MW0121683	C16H18O5	5-O-Methylvisamminol	Heterocyclic compounds	Heterocyclic compounds	MS1	0.7242	80681-42-1	143.05	290.115	6.0494	M-H-C6H10O4	1.0595	rp	441970	-	-	C09016	8849.34	19338.6	10951.1	22292.9	27584.1	23265.5	28068.7	19371.3	22984.9	16235.7	12864.3	12703.8	12872.1	--
MW0015283	C20H32O4	8,15-Dihete	FA	Others	MS2-Search-Local	0.7255	80234-65-7	335.219	336.23	10.7129	M-H	11.5115	rp	5283183	HMDB0010219	96562	-	116844	195401	110345	1.69678e+06	1.43693e+06	1.67562e+06	1.54606e+06	631998	861425	582094	171862	170770	170257	--
MW0157097	C15H15N4NaO4	Sodium caffeine benzoate	Benzene and substituted derivatives	Benzene and substituted derivatives	MS1	0.7996	8000-95-1	337.088	338.099	1.7745	M-H	10.2445	rp	23669229	-	-	C13403	154103	347396	246122	108831	102200	128932	286364	193208	269932	110683	236171	237972	237572	--
MW0003811	C7H10N2O3S	3-Amino-4-hydroxy-N-methylbenzenesulfonamide	Benzene and substituted derivatives	Benzene and substituted derivatives	MS1	0.7369	80-23-9	201.033	202.041	1.9028	M-H	0.53225	rp	66456	-	-	-	3408.21	4730.35	4272.24	921.95	305.129	599.999	759.976	1177.88	1051.99	222.095	2057.15	2442.27	2268.79	--
MW0007308	C14H17Cl2N3O	Hexaconazole	Benzene and substituted derivatives	Benzene and substituted derivatives	MS2-Search-DB	0.7139	79983-71-4	294.059	313.075	7.7527	M-H2O-H	1.92914	rp	66461	-	72272	C18466	9875.99	23682.2	14048.6	12446.7	49795.9	23251.9	42973	22814.6	14679.9	24801.4	14898.8	14818.6	14909.5	--
MW0121569	C4H3IN2O	5-Iodopyrimidin-2-ol	Heterocyclic compounds	Heterocyclic compounds	MS1	0.6918	79387-69-2	203.903	221.929	12.1351	M-H-NH3	2.47325	rp	11959096	-	-	-	201.255	236.958	319.932	832.641	397.004	120.802	84.146	214.057	89.712	142.407	729.207	716.028	730.116	--
MW0156058	C16H25NO10	Proacaciberin	Heterocyclic compounds	Heterocyclic compounds	MS1	0.6003	79197-21-0	244.077	391.148	1.758	M-H-C6H10O4	7.1155	rp	656519	-	-	C08337	3004.13	3860.59	3536.37	3697.62	1539.16	2092.93	3570.57	3077.42	3735.22	921.594	3087.68	3069.47	3195.89	--
MW0156265	C14H8N2O8	Pyrroloquinoline quinol	Organic acid And Its derivatives	Organic acid And Its derivatives	MS1	0.5909	79127-57-4	366.996	332.028	3.9905	M+Cl	7.66325	rp	135398668	-	-	C01359	239.403	1048.39	479.33	2644.82	1346	2137.5	1443.48	2653.25	3223.8	1366.88	962.635	1272.48	1375.2	--
MW0121443	C14H14N2S	5-Ethyl-N-phenyl-2-pyridinecarbothioamide	Alcohol and amines	Amines	MS1	0.9287	785-29-5	241.082	242.088	1.8324	M-H	3.077	rp	730057	-	-	-	24081.5	45313.4	40323	26468.6	13712.9	18803.8	36343.7	37735.7	39093.2	14246.5	31769.8	31838.2	31717.3	--
MW0154985	C37H44ClNO5	Penitrem F	Heterocyclic compounds	Heterocyclic compounds	MS2-Insilico	0.5789	78213-65-7	657.319	617.291	2.1714	M-H+CH3CN	14.3297	rp	3086086	-	-	C20598	22473.3	44547.1	45936.6	14246.3	4734.71	10642	25164.5	15312.2	18023.9	2382.2	27326.6	27426.4	27433	--
MW0154715	C44H68O13	Okadaic acid	Organic acid And Its derivatives	Organic acid And Its derivatives	MS2-Search-DB	0.586	78111-17-8	841.405	804.466	3.9988	M+K-2H	12.0906	rp	446512	HMDB0030441	-	-	29654.4	87660.8	51816.3	10439.4	8436.77	12706.3	39625.8	20444.3	22116.2	5199.12	32793.6	32794.3	32733.9	--
MW0123716	C21H28N6O2	Dinaciclib	Heterocyclic compounds	Heterocyclic compounds	MS1	0.7271	779353-01-4	477.209	396.227	3.6929	M+Cl+HCOOH	0.93575	rp	46926350	-	-	D09604	1521.36	1219.51	2881.86	1252.93	862.995	693.554	694.78	960.602	808.564	876.334	806.368	695.492	790.198	--
MW0009294	C14H18N2O4	Oxadixyl	Benzene and substituted derivatives	Benzene and substituted derivatives	MS1	0.9606	77732-09-3	411.106	278.127	2.9818	M-H+CF3COOH	1.643	rp	53735	-	72526	C18753	30438.2	25841	19963.2	14114.7	13163.6	11750	18520.4	9714.98	14756.3	9654.64	23693.4	23709.1	23629.3	--
MW0126288	C14H18ClN2O3PS	Pyraclofos	Heterocyclic compounds	Heterocyclic compounds	MS1	0.6198	77458-01-6	405.036	360.046	1.7828	M-H+HCOOH	28.5698	rp	93460	-	-	C18406	4785.79	11949	8131.04	40782.2	34876.2	35425.3	43208.8	55782.5	68517.3	47865.7	15665.4	15558.9	15561.6	--
MW0007745	C9H9BrO4S	Methyl 4-bromo-2-(methylsulfonyl)benzoate	Benzene and substituted derivatives	Benzene and substituted derivatives	MS1	0.9665	773134-43-3	328.907	293.938	1.7911	M+Cl	1.389	rp	53393139	-	-	-	14624	28188.7	13515.1	36157.4	14377.6	46187.5	24829.9	24727.6	31293.5	9865.64	20903.3	20777.4	20900.2	--
MW0159589	NiCl2	Nickel chloride	Others	Others	MS1	0.6644	7718-54-9	164.836	129.869	13.7475	M+Cl	3.757	rp	-	-	-	C14711	89959.6	97364.2	70190.7	1.08031e+06	88881.4	90824.4	217074	102272	195265	196211	162230	183297	172748	--
MW0124417	C9H7NO2	Indole-3-carboxylic acid	Heterocyclic compounds	Indole and Its derivatives	MS2-Search-Local	0.7692	771-50-6	220.061	161.048	3.8996	M+CH3COO	3.99221	rp	69867	HMDB0003320	3795	C19837	359944	641975	330153	421436	295882	385323	303095	276120	360867	205302	444934	444927	444047	--
MW0106168	C6H8O7	Citric Acid	Organic acid And Its derivatives	Organic acid And Its derivatives	MS2-Search-Local	0.8134	77-92-9	191.019	192.027	0.8858	M-H	4.40462	rp	311	HMDB0000094	-	C00158	1.09658e+06	711266	179688	926558	370756	567485	248610	153766	741807	622255	352155	262714	384218	ko00020,ko00250,ko00630,ko00720,ko00997,ko01053,ko01060,ko01061,ko01062,ko01063,ko01064,ko01065,ko01066,ko01070,ko01100,ko01110,ko01120,ko01200,ko01210,ko01230,ko01240,ko02020,ko04742,ko04922,ko05230
MW0147526	C16H16	cis-1,2-Diphenylcyclobutane	Heterocyclic compounds	Heterocyclic compounds	MS1	0.9525	7694-30-6	377.084	208.125	0.7906	M+Cl+CF3COOH	1.9985	rp	111326	HMDB0031821	-	C14467	5518.99	27344.4	26493.7	14941	17738.2	8572.08	7617	11544.2	18647.1	10307.1	17098.3	17108	17144.5	--
MW0155576	C33H47NO13	Pimaricine	Organic acid And Its derivatives	Organic acid And Its derivatives	MS1	0.7404	7681-93-8	650.277	665.305	2.3606	M-H-CH2	0.389596	rp	5281099	HMDB0014964	-	C08073	1218.93	3018.66	2534.99	213.467	156.597	107660	640.489	195.248	249.819	276.008	1755.82	1704.12	1693.51	ko01052
MW0009323	C15H20ClN3O	Paclobutrazol	Benzene and substituted derivatives	Benzene and substituted derivatives	MS1	0.7191	76738-62-0	314.114	293.13	3.5109	M-2H+Na	1.27475	rp	616765	-	-	-	3415.57	9718.4	16805.4	489.05	1725.65	1218.25	8269.1	6932.88	4343.01	587.481	7720.88	7812.93	7802.79	--
MW0103510	C10H12N5O7P	Cyclic guanosine monophosphate	Nucleotide And Its metabolites	Nucleotide and Its metabolites	MS2-MetDNA	0.9376	7665-99-8	689.086	345.047	1.2867	2M-H	2.61215	rp	135398570	HMDB0001314	-	C00942	22378.9	61664.1	11969.9	1085.65	12822.4	6796.12	26404.9	13983.1	2372.64	4741.6	21334.5	21498.1	21386.4	ko00230,ko01100,ko04022,ko04270,ko04540,ko04611,ko04713,ko04714,ko04730,ko04740,ko04744,ko04921,ko04923,ko04924,ko04925,ko04970,ko04976
MEDN1384	C6H12O5	D-Quinovose	Carbohydrates and Its metabolites	Sugars	MS2-Search-Local	0.8482	7658-08-4	201.025	164.069	12.102	M+K-2H	16.8624	rp	439746	-	-	C08352	305429	596409	289850	1.02947e+06	745600	963660	719537	728746	1.07723e+06	637748	442172	442429	442467	--
MW0009631	C17H13ClN2O4	Quizalofop	Benzene and substituted derivatives	Benzene and substituted derivatives	MS2-Search-DB	0.7248	76578-12-6	343.047	344.056	6.9837	M-H	8.30973	rp	178795	-	-	C18763	5584.34	13331.5	5694.79	19400.8	28583.7	18609.6	22971.3	30871.8	16964.3	12658.7	9228.36	9034.37	9116.97	--
MW0159609	NaCl	Sodium chloride	Others	Metal, Non-metal and related compounds	MS1	0.5902	7647-14-5	92.9282	57.9586	0.7492	M+Cl	7.69895	rp	-	-	-	C13563	46123.1	83686.8	62225.9	10278.6	61151.3	16642.3	52744.2	33998	15545.7	12807.3	63143.7	63698.6	63719.2	--
MW0115691	C10H5Cl7	Heptachlor	Others	Hydrocarbon derivatives	MS2-Insilico	0.6166	76-44-8	350.797	371.818	12.7346	M-H2O-H	19.0245	rp	3589	-	-	C14185	9630.85	21466	13355.1	320955	218272	258414	205294	101075	300375	113005	65142.8	67811.9	65523.8	--
MW0110020	C2HCl3O2	Trichloroacetic acid	Organic acid And Its derivatives	Organic acid And Its derivatives	MS2-Search-DB	0.6109	76-03-9	161.913	161.904	11.1594	M-	18.1642	rp	6421	HMDB0042048	-	C11150	18121.3	22596.4	47737.3	174814	52360.5	120495	146619	44537.7	91613.4	41107.5	117851	117102	84187.4	ko00625,ko00980,ko01120,ko05207
MW0106585	C20H28N2O5	Enalapril	Benzene and substituted derivatives	Benzene and substituted derivatives	MS2-Search-DB	0.676	75847-73-3	413.15	376.2	3.2877	M+K-2H	1.66498	rp	5388962	HMDB0014722	2532	C06977	144371	41630	136.497	154719	49030.3	29045.5	41588.9	8387.28	136075	59242.2	77602.3	77736.2	77343.7	--
MW0007483	C12H9F3N2O2	Leflunomide	Benzene and substituted derivatives	Benzene and substituted derivatives	MS1	0.6587	75706-12-6	286.069	270.062	3.8996	M-H+NH3	4.0305	rp	3899	HMDB0015229	-	C07905	2693.08	4248.08	3325.94	12997.9	11245.9	11966.4	14714.1	21120.4	31208.9	16560.6	9812.87	9823.47	9975.12	--
MW0124519	C19H21N3O5	Isradipine	Heterocyclic compounds	Heterocyclic compounds	MS2-Search-Local	0.5943	75695-93-1	411.176	371.148	6.9672	M-H+CH3CN	20.8501	rp	3784	HMDB0014415	872	D00349	26632.6	20199.4	13564.8	210292	103091	260253	133641	70231.9	177351	116477	27650.1	27868	27669	--
MW0157243	C17H19NO2	Strobamine	Aldehyde,Ketones,Esters	Ketones	MS2-Insilico	0.6497	75656-91-6	328.151	269.142	2.5435	M+CH3COO	16.2618	rp	443010	-	-	C10867	76037.6	188245	225432	25804.2	18046.3	15079.5	93399.3	51715.3	50258.6	5560.17	85870.7	85889.2	86298.4	--
MW0148598	C33H46N6O10	Dislet	Amino acid and Its metabolites	Small Peptide	MS1	0.5839	75644-90-5	553.259	686.327	8.2571	M-H-C5H8O4	8.07478	rp	107847	-	-	C20165	5786.98	8357.75	6129.5	10088.1	7901.74	9799.18	6341.54	970.139	669.845	619.699	5626.67	5195.09	4848.29	--
MW0001050	C15H17NO	1-(1-Pyrrolidiniumylmethyl)-2-naphthalenolate	Others	Others	MS1	0.5172	75098-56-5	226.12	227.131	2.4443	M-H	12.5355	rp	194653	-	-	-	3257.48	7518.89	5705.86	4508.78	1884.43	4023.42	4639.62	1891.76	3885.16	1638.31	7986.93	8489.49	7427.51	--
MW0127275	C3H8S	2-Propanethiol	Others	Others	MS1	0.5374	75-33-2	111.009	76.0347	0.8663	M+Cl	11.0726	rp	6364	HMDB0031634	-	C08391	17859	3799.54	534.638	15925.1	1527.73	11483.8	1588.13	1438.55	11453.1	11093.3	1901.49	1888	1974.21	--
MW0168213	CHBrCl2	Bromodichloromethane	Others	Hydrocarbon derivatives	MS1	0.5497	75-27-4	162.839	163.862	13.7145	M-H	46.1533	rp	6359	-	-	C14708	378631	806158	323683	257397	4.14199e+06	774763	510920	2.18411e+06	2.20155e+06	617857	485555	583890	550171	--
MW0003593	C6H8N2O3S	3,4-Diamino-1-benzenesulfonic acid	Organic acid And Its derivatives	Sulfonic acids	MS1	0.9734	7474-78-4	375.025	188.026	1.2123	2M-H	1.09275	rp	81986	-	-	-	12805.7	7423.87	4983.22	15028.3	3733.49	5905.34	3636.28	5034.06	23111.9	11748.6	11509	11655.5	11693.2	--
MW0146781	Bi	Bismuth	Others	Others	MS1	0.5394	7440-69-9	207.967	208.98	13.0695	M-H	10.935	rp	-	HMDB02196	-	C15471	533532	239291	1.25016e+06	2.98754e+06	5.52752e+06	1.65746e+06	1.92694e+06	7.75811e+06	1.01138e+07	5.98987e+06	642206	592001	698044	--
MW0012931	C26H54NO7P	1-O-Hexadecyl-2-O-acetyl-sn-glyceryl-3-phosphorylcholine	GP	PC	MS2-Search-DB	0.7833	74389-68-7	522.354	523.364	10.4648	M-H	5.65666	rp	108156	HMDB0062195	34488	-	21682.1	50859.5	23523.1	61563.1	30861.6	61686.4	34234.9	1667.14	2140.88	728.091	41935.1	41505.4	41610.4	--
MW0006460	C18H20O6	Byssochlamic acid	Benzene and substituted derivatives	Benzene and substituted derivatives	MS1	0.6906	743-51-1	367.091	332.126	2.3812	M+Cl	2.52875	rp	164723	HMDB0034262	44533	-	467.777	5420	9250.89	4786.66	485.194	690.673	2034.64	729.577	1883.68	1469.73	1478.85	1425.23	1441.98	--
MW0169964	C20H24O3	TRIPTOPHENOLIDE	Aldehyde,Ketones,Esters	Esters	MS2-Search-DB	0.9166	74285-86-2	311.168	312.173	11.3827	M-H	2.34173	rp	173273	-	44381	-	300727	422785	293930	732709	163632	405475	504820	567586	344589	105497	294838	283417	312453	--
MEDN0024	C9H10ClNO3	3-Chloro-L-Tyrosine	Amino acid and Its metabolites	Amino acid derivatives	MS2-Search-DB	0.5679	7423-93-0	234.04	215.035	3.7176	M+F	12.4146	rp	110992	HMDB0001885	6369	-	36107.3	69996.6	11550.1	48892.8	36538.9	41089.1	38835.9	26517.6	58542.9	19396.8	46678.4	46703.6	46746.8	--
MW0009814	C15H16N4O5S	Sulfometuron methyl	Benzene and substituted derivatives	Benzene and substituted derivatives	MS1	0.5224	74222-97-2	181.036	364.084	1.7828	M-2H	12.149	rp	52997	-	-	C10955	4777.02	2066.74	190.017	2673.23	1140.12	1594.59	362.046	321.733	2874.46	1426.33	2176.22	2188.89	2083.87	--
MW0137395	C27H28O13	Apimaysin	Heterocyclic compounds	Heterocyclic compounds	MS1	0.9996	74158-04-6	545.127	560.153	2.2858	M-H-CH2	0.01571	rp	194566	HMDB0037421	-	-	11146.3	22188.2	19592.8	4151.35	3346.14	4169.79	10205.1	6824.68	7303.67	2101.57	12579.1	12396.8	12385.9	--
FDATN01245	C31H41ClFNO3	Haloperidol Decanoate	Others	FDA	MS1	0.8731	74050-97-8	500.276	529.276	12.069	M-H-CO	5.85646	rp	52919	-	-	-	7508.26	13548.4	5540.91	1185.61	146.639	1608.61	2378.65	4244.24	1376.28	786.576	5540.69	5410.79	5551.29	--
MW0008590	C18H16N2	N,N'-Diphenyl-p-phenylenediamine	Benzene and substituted derivatives	Benzene and substituted derivatives	MS1	0.6724	74-31-7	217.119	260.131	1.1451	M-H-COCH2	3.3715	rp	6319	-	-	C14501	5263.23	21771.3	10178.1	250.686	513.381	988.844	2517.72	6548.42	369.966	156.912	5993.69	5881.98	5923.57	--
MEDP0538	C25H40N2O6S	LTD4	FA	Oxidized lipids	MS2-Search-DB	0.857	73836-78-9	495.255	496.261	2.312	M-H	0.88281	rp	5280878	HMDB0003080	-	C05951	27091.2	20840.6	42686	57206	28904.7	85348.5	28478.8	21970.9	37255.5	29587.1	46805.4	46697.9	46767.8	ko00590,ko01100,ko04080,ko04664,ko05310
MW0116147	C9H6ClNO2S2	[(5-Chloro-1,3-benzothiazol-2-yl)sulfanyl]acetic acid	Organic acid And Its derivatives	Organic acid And Its derivatives	MS1	0.6829	73824-24-5	125.898	258.953	1.2122	M-H-C5H8O4	2.881	rp	746048	-	-	-	243.021	258.786	556.701	863.515	484.517	1925.74	1720.46	3355.04	5703.69	698.005	852.777	789.681	847.248	--
MW0001478	C20H24N2O4	1-{3-[(2-Oxo-1-azepanyl)carbonyl]benzoyl}-2-azepanone	Benzene and substituted derivatives	Benzene and substituted derivatives	MS1	0.5311	7381-13-7	338.135	356.174	2.8329	M-H-NH3	11.5185	rp	81857	-	-	-	3631.56	7499.82	8126.3	323.207	392.346	740.12	3093.91	2191.28	1277.01	185.734	3831.2	3762.67	3757.3	--
MW0001541	C10H12BrNO4	1-Bromo-4,5-diethoxy-2-nitrobenzene	Benzene and substituted derivatives	Benzene and substituted derivatives	MS1	0.595	73775-84-5	241.981	288.995	1.1627	M-H-HCOOH	7.4225	rp	3815811	-	-	-	4150.28	17108.9	4742.35	2317.15	2809.74	5923.59	12852.3	7327.64	10873.2	2370.08	7983.93	8112.74	8105.68	--
MW0121967	C10H5BrClNO	6-Bromo-2-chloroquinoline-3-carboxaldehyde	Heterocyclic compounds	Heterocyclic compounds	MS1	0.6867	73568-35-1	305.893	270.922	2.3203	M+Cl	2.70625	rp	11437167	-	-	-	7450.44	4533.89	1785.1	10328.3	6794.19	3713.63	3778.93	4303.89	6993.25	5900.28	7541.67	7542.52	7550.34	--
MW0103454	C10H15N5O9P2S	Adenosine 5-O-(3-thiodiphophate)	Nucleotide And Its metabolites	Nucleotide and Its metabolites	MS1	0.9764	73536-95-5	441.999	443.007	2.4732	M-H	0.96635	rp	5310996	-	34523	C13743	8699.62	3334.56	18456.8	7439.08	391.812	5000.03	11428.4	6309.53	10316.5	2829.9	12413.4	12432.4	12453.3	--
FDATP01116	C20H18O10	Bifendate	Others	FDA	MS1	0.5598	73536-69-3	455.054	418.09	6.682	M-2H+K	9.57464	rp	108213	-	-	-	8973.64	36101.2	27215.8	7.90234e+06	5.66246e+06	7.87551e+06	5.09027e+06	4.37904e+06	5.8593e+06	3.83485e+06	76260.4	82751	81926.1	--
MW0108230	C15H20N2O6S2	Methionyl-Methionine	Amino acid and Its metabolites	Amino acids	MS1	0.7329	7349-78-2	359.032	388.076	1.6839	M-H-C2H4	0.69475	rp	6993082	HMDB0028979	65193	-	1149.1	1266.95	713.686	3172.81	1172.75	1822.41	2337.7	2208.89	5338.61	1137.86	736.323	647.636	779.742	--
MEDP0823	C9H10O3	(R)-2-Hydroxy-3-phenylpropionic acid	Organic acid And Its derivatives	Organic acid And Its derivatives	MS2-Search-Local	0.5746	7326-19-4	211.058	166.063	2.7171	M+HCOO	8.89245	rp	643327	HMDB0000563	-	C05607	93938.5	238670	102251	103884	119302	92442.4	123451	228484	101189	24024.2	98195.9	97361.8	98184.6	ko00360,ko00960,ko01064,ko01100
MEDP0875	C19H36O2	FFA(19:1)	FA	FFA	MS2-Search-Local	0.8497	73033-09-7	295.264	296.272	9.3775	M-H	6.14118	rp	-	HMDB0013622	-	-	183304	256999	32244	89759.7	42097.6	163908	69595.3	61069.4	77521.4	47869.2	169458	180100	178133	--
MW0001484	C23H34N2O4S	11-(Dansylamino)undecanoic acid	Benzene and substituted derivatives	Benzene and substituted derivatives	MS1	0.5335	73025-02-2	419.196	434.224	2.5477	M-H-CH2	11.35	rp	122016	-	44899	-	5834.15	896.56	17372.7	6277.87	1442.17	6268.43	2783.42	1704.06	4984.58	3772.03	6447.58	6469.84	6255.65	--
MW0108119	C9H16N2O6	Malioxamycin	Amino acid and Its metabolites	Amino acid derivatives	MS1	0.7004	73020-27-6	247.096	248.101	5.2391	M-H	2.09075	rp	175396	-	-	-	4046.23	4509.42	2852.74	1554.1	4346.57	1528.42	4879.08	3708.91	2594.07	6818.93	3224.35	3174.86	3198.52	--
MW0120889	C8H13N3O	5-(Ethoxymethyl)-2-methyl-4-pyrimidinamine	Heterocyclic compounds	Heterocyclic compounds	MS1	0.5996	73-66-5	212.103	167.106	1.5926	M-H+HCOOH	7.15525	rp	66149	-	-	-	5989.49	11342.3	8657.89	8518.87	3846.24	6216.02	9317.24	7565.67	10468.2	2839.3	9639.33	9466.12	9629.54	--
MW0126377	C10H12ClN3O3S	Quinethazone	Aldehyde,Ketones,Esters	Ketones	MS1	0.8528	73-49-4	323.996	289.029	1.6174	M+Cl	6.97425	rp	6307	HMDB0015420	-	C07342	23795.5	50255.7	31974.2	178991	100711	152312	99574.9	171863	234810	123755	60727	61237.8	61080.2	--
MW0053846	C30H42O11	Hellebrigenin-3-O-beta-glucoside	Steroids	Steroid	MS1	0.6127	72947-90-1	577.257	578.273	8.2571	M-H	6.41985	rp	3055779	-	-	-	2991.98	5099.03	2614.14	1052.87	472.984	927.361	522.539	974.035	1079.41	562.782	2811.6	2752.13	2710.02	--
MW0124034	C12H11BrO4	Ethyl 6-bromo-5-hydroxy-2-methyl-1-benzofuran-3-carboxylate	Benzene and substituted derivatives	Benzene and substituted derivatives	MS1	0.7341	7287-41-4	378.955	297.984	0.7162	M+Cl+HCOOH	15.175	rp	687106	-	-	-	13078.6	13290.9	4577.66	22147.8	6883.52	30490.7	8852.97	9594.36	21898.4	10188	12862.6	12720.9	12777.6	--
MW0111619	C16H13ClN4O3S	1-(3-{5-[(3-Chlorobenzyl)sulfonyl]-1H-tetrazol-1-yl}phenyl)ethanone	Benzene and substituted derivatives	Benzene and substituted derivatives	MS1	0.7309	728031-02-5	222.995	376.04	3.3208	M+2Cl	0.778	rp	2992225	-	-	-	6275.77	12024.4	4644.74	2380.23	369.747	861.708	2232.11	8544.15	212.309	142.152	3732.14	3460.86	3616.62	--
MW0103691	C17H27N3O17P2	UDP-N-acetyl-alpha-D-galactosamine	Nucleotide And Its metabolites	Nucleotide and Its metabolites	MS2-Search-Local	0.9224	7277-98-7	606.072	607.082	1.1461	M-H	5.52188	rp	23700	HMDB0060522	-	C00043	47568.1	69447.8	48472.3	55372.1	39295.6	86202.3	39676	37992.8	42067.6	24938.3	56465.1	56501.8	56599.2	ko00520,ko00524,ko00540,ko00541,ko00550,ko01100,ko01502,ko04931,ko05415
MW0013003	C41H78NO8P	1-Stearoyl-2-linoleoyl-sn-glycero-3-phosphoethanolamine	GP	PE	MS2-Search-DB	0.7466	7266-53-7	742.536	743.547	12.0524	M-H	6.61709	rp	9546749	HMDB0008994	-	-	20786.9	43633.5	16406	81619.6	47029	64627.8	25786	8275.5	12228.6	3580.95	14400.3	14191.5	14045.2	--
MW0117573	C12H8BrN3	2-(4-Bromophenyl)imidazo[1,2-a]pyrazine	Heterocyclic compounds	Heterocyclic compounds	MS1	0.7001	724743-59-3	307.95	272.99	0.9187	M+Cl	2.104	rp	398282	-	-	-	1513.48	3310.96	3205.26	239.141	334.078	240.093	1098.09	699.433	180.668	51222.1	1964.02	1958.84	1881.32	--
MW0122619	C16H22N2O3	Pro-Air	Aldehyde,Ketones,Esters	Ketones	MS2-Search-DB	0.717	72332-33-3	271.148	290.163	5.0406	M-H2O-H	3.58482	rp	4916	HMDB0015453	44346	D08424	4722.41	8117.81	3440.91	11801	9039.4	12824.3	8758.88	8120.29	10668.2	7558.62	6097.92	6074.63	6098.76	--
MW0158726	C23H27N3O5	Tyr-Pro-Phe	Amino acid and Its metabolites	Small Peptide	MS1	0.6908	72122-59-9	292.139	425.195	1.275	M-H-C5H8O4	2.51909	rp	4670740	-	-	-	5321.4	10118	8725.16	3826.55	1751.39	2978.05	6111.03	3481.18	5872.49	1024.47	5585.6	5659.8	5571.12	--
MW0140300	C26H37N5O5S2	(2S)-2-(Benzenesulfonamido)-3-[[2-(4-piperidin-4-ylpiperidin-1-yl)-4-propan-2-yl-1,3-thiazole-5-carbonyl]amino]propanoic acid	Benzene and substituted derivatives	Benzene and substituted derivatives	MS1	0.5538	718595-27-8	598.181	563.224	8.2489	M+Cl	9.96222	rp	5282336	-	-	C14125	42179.1	79820.9	39030.8	1.78729e+06	1.28069e+06	1.78122e+06	1.15128e+06	990417	1.32521e+06	867337	80732.7	78903.7	79056.6	--
MW0104475	C5H8O4	2-Hydroxy-2-methyl-3-oxobutanoic acid	Aldehyde,Ketones,Esters	Esters	MS1	0.877	71698-08-3	131.035	132.042	1.7497	M-H	5.647	rp	22	HMDB0006833	-	C06010	31814.5	16258.9	6104.61	32918.8	29606.6	48603.3	7335.44	3471.77	28929	26221.5	25133	25120.2	24832.8	ko00290,ko00650,ko00660,ko00770,ko01100,ko01110,ko01210,ko01230
MW0142594	C34H39NO8	3-((3-Carboxycyclohexyl)carbamoyl)-4-(3-(4-(4-phenoxybutoxy)phenyl)propoxy)benzoic acid	Organic acid And Its derivatives	Organic acid And Its derivatives	MS2-Search-DB	0.8657	712313-33-2	588.262	589.268	3.6846	M-H	0.599933	rp	53394034	-	64757	-	34297.2	31389.4	40089.4	65961.3	41439.3	67332.1	43893.6	29070.9	43556.1	24174.1	44686.7	44180.3	44712.6	--
MEDP1505	C11H13NO2	5-Methoxytryptophan	Amino acid and Its metabolites	Amino acid derivatives	MS2-Search-Local	0.8728	712-09-4	188.056	191.095	1.1792	M-H	3.3685	rp	151018	HMDB0001896	-	-	414922	485153	447692	177333	151965	137899	370827	373055	165415	69994.8	360634	355912	361315	--
MW0159322	C36H51NO11	Veratridine	Alkaloids	Alkaloids	MS2-Insilico	0.7636	71-62-5	672.334	673.346	2.5187	M-H	10.9426	rp	6280	-	3688	C06544	179576	437772	296190	64531.7	29905.1	27282.7	166067	134521	148511	6141.47	194648	194703	194263	--
MW0006171	C6H6	Benzene	Benzene and substituted derivatives	Benzene and substituted derivatives	MS1	0.5896	71-43-2	77.0548	78.047	1.2867	M-H	34.3745	rp	241	HMDB0001505	-	C01407	39779.1	82222.7	25083.2	90005.6	65326.8	84709	64644	44079.1	87865.6	30215.8	48265.9	46491.2	49023.6	ko00361,ko00362,ko01100,ko01120,ko01220
MW0001801	C12H13N3O	2-(2-Naphthylamino)acetohydrazide	Benzene and substituted derivatives	Benzene and substituted derivatives	MS1	0.8962	70955-02-1	236.089	215.106	5.5616	M-2H+Na	4.65525	rp	51134	-	-	-	11954.1	16451.2	7568.24	4630.01	4565.66	7134.54	1320.73	2668.41	4027.98	1610.82	11052.9	11147.9	11145.1	--
FDATN01165	C54H74F2N6O10	Pimavanserin	Others	FDA	MS1	0.6109	706782-28-7	1003.54	1004.54	12.0607	M-H	6.52133	rp	11672491	-	-	-	626.965	1161.98	440.466	1188.28	833.33	1386.11	1295.37	1214.05	1714.39	1412.48	942.998	878.327	932.99	--
MW0116768	C9H16N2O3	1-[(Dimethylamino)carbonyl]-3-piperidinecarboxylic acid	Organic acid And Its derivatives	Organic acid And Its derivatives	MS1	0.6862	702670-21-1	199.112	200.116	5.5698	M-H	2.73125	rp	3470698	-	-	-	6347.22	13903.2	11320.2	1336.4	11245.7	8862.38	7501.11	9251.4	4016.36	4297.64	8232.8	8280.15	8238.33	--
MW0054769	C4H6O4S	Mercaptosuccinic acid	Organic acid And Its derivatives	Organic acid And Its derivatives	MS1	0.6241	70-49-5	120.999	149.999	4.652	M-H-CO	5.8015	rp	6268	-	-	-	1133.9	1993.01	1746.86	2665.39	3217.01	3490.23	3085.94	1878.29	2358.21	2539.48	2317.38	2324.81	2385.5	--
MW0105888	C4H8N2O3	L-Asparagine	Amino acid and Its metabolites	Amino acids	MS2-Search-DB	0.6957	70-47-3	263.097	132.054	0.7433	2M-H	11.0208	rp	6267	HMDB0000168	14	C00152	74411.4	42331.1	34801	224756	21933.4	146255	33264.4	42506.3	113151	33414.1	53187.1	52881.8	52853.1	ko00250,ko00460,ko00970,ko01060,ko01100,ko01110,ko01230,ko04974,ko04978,ko05230
MW0159685	C10H17N3O6S	Glutathione	Amino acid and Its metabolites	Amino acid derivatives	MS2-Search-DB	0.8281	70-18-8	306.083	307.084	4.9414	M-H	12.5924	rp	124886	HMDB0062697	44	C02471	148554	271051	138775	473675	318736	442952	305378	351366	540881	298791	222197	222126	222045	--
MW0119464	C5H4BrIN2	3-Bromo-5-iodo-2-pyridinamine	Heterocyclic compounds	Heterocyclic compounds	MS1	0.6521	697300-73-5	165.913	297.86	13.4622	M-H+Cl	4.357	rp	17609441	-	-	-	210978	470547	224971	566108	707790	498968	346509	475690	549190	377613	248847	250208	249469	--
MW0121859	C8H7ClN4S	6-[(2-Chloro-2-propen-1-yl)thio]-9H-purine	Heterocyclic compounds	Heterocyclic compounds	MS2-Search-DB	0.6406	6969-17-1	285.033	226.008	5.1068	M+CH3COO	24.5912	rp	3247797	-	-	C15397	27237.2	51398.1	23960.1	85600.2	60024.3	83758.6	56192.6	55075.8	88988.4	51301.3	39426.8	39443.8	39623.1	--
MW0122275	C10H10OS	6-Methylthiochromanone	Aldehyde,Ketones,Esters	Ketones	MS1	0.6784	6948-34-1	177.041	178.045	0.8485	M-H	3.08925	rp	81380	-	-	-	8134.62	9546.39	8249.96	3392.77	332.266	4312.43	683.69	488.143	1603.53	1211.71	5443.22	5197.62	5430.96	--
MW0005839	C11H11N3O2	6-p-Tolylamino-1H-pyrimidine-2,4-dione	Benzene and substituted derivatives	Benzene and substituted derivatives	MS1	0.6843	6948-11-4	200.053	217.085	0.741	M-H-CH4	2.81675	rp	244640	-	-	-	14316.7	1475.29	5925.53	55973.2	5402.57	45285.3	10598.7	13269.6	43249.4	8628.27	13821.5	13945.5	13949.4	--
FDATP00824	C11H17Cl2NO	Clorprenaline HCl	Others	FDA	MS1	0.707	6933-90-0	248.06	249.069	2.5376	M-H	1.79925	rp	23360	-	-	-	4657.25	3648.41	9716.1	649.378	272.294	287.117	837.678	1333.75	189.719	82.674	2473.76	2477.76	2474.83	--
MW0009943	C18H14F3N3O4S	Toltrazuril	Benzene and substituted derivatives	Benzene and substituted derivatives	MS1	0.5519	69004-03-1	396.07	425.066	4.007	M-H-CO	10.0892	rp	68591	-	-	D06187	1024.28	1057.29	4494.98	9809.18	10175	8172.68	7533.76	9126.4	9292.74	5991.64	1352.58	1433.02	1381.21	--
MW0115446	C5H4N4O3	Uric acid	Organic acid And Its derivatives	Organic acid And Its derivatives	MS2-Search-Local	0.9217	69-93-2	167.021	168.028	1.1415	M-H	3.68459	rp	1175	HMDB0000289	-	C00366	375757	234563	206017	508193	365933	440887	998215	490495	589856	594219	519673	524527	527959	ko00230,ko01100,ko01120,ko04976
MW0105117	C6H8O5	3-Oxoadipic acid	Organic acid And Its derivatives	Organic acid And Its derivatives	MS2-Insilico	0.5144	689-31-6	141.017	160.037	4.4205	M-H2O-H	9.12392	rp	93	HMDB0000398	-	C00846	143721	248276	126375	1.26333e+06	1.1573e+06	604111	1.09263e+06	773564	121742	105044	134190	177699	190839	ko00362,ko01100,ko01120,ko01220
MW0138813	C15H18O3	Loxoprofen	Heterocyclic compounds	Heterocyclic compounds	MS1	0.6694	68767-14-6	262.144	246.126	6.1445	M-H+NH3	3.51375	rp	3965	HMDB0041920	-	D08149	2330.5	5861.28	4768	216.48	144.018	485.58	1934.96	1213.07	179.27	193.646	3104.68	3098.33	3044.52	--
MW0154792	C24H35NO3	Ovatine	Heterocyclic compounds	Heterocyclic compounds	MS1	0.5076	68719-14-2	384.256	385.262	10.3077	M-H	13.2647	rp	431672	-	-	C08703	5783.81	6181.06	2188.48	1937.16	98.322	132.783	135.536	1584.04	116.338	981.265	3557.54	3485.71	3479.59	--
MW0138975	C21H20O6	Mollicellin H	Heterocyclic compounds	Heterocyclic compounds	MS1	0.8888	68455-09-4	403.092	368.126	5.8262	M+Cl	5.02875	rp	153009	HMDB0033344	-	-	6634.79	11750.2	4947.9	12446.1	18479	11581.8	15759.8	19871.5	12971.9	17738.2	6394.82	6309.41	6413.14	--
MW0008060	C9H12N2O5S	N-(2-Hydroxyethyl)-2-methyl-5-nitrobenzenesulfonamide	Benzene and substituted derivatives	Benzene and substituted derivatives	MS1	0.7311	68003-40-7	112.986	260.047	1.7828	M-H-C6H10O4	0.76925	rp	106352	-	-	-	15251.1	31295.5	21721.5	1592.29	553.073	6382.18	39767.8	39379.5	42688	18094.6	21229.8	21176.3	21121.6	--
MW0001891	C13H9ClN2O6S	2-(4-Chloro-3-nitro-benzenesulfonylamino)benzoic acid	Benzene and substituted derivatives	Benzene and substituted derivatives	MS1	0.5539	68003-38-3	354.972	355.987	2.2787	M-H	9.96125	rp	106350	-	-	-	1651.67	2323.12	3200.13	354.219	312.126	367.561	994.025	4834.79	2386.2	80999.4	1260.76	1174.96	1215.47	--
MW0106743	C9H14O4	Gabapentin related compound E	Organic acid And Its derivatives	Organic acid And Its derivatives	MS1	0.6799	67950-95-2	141.092	186.089	3.8293	M-H-CO2	3.0225	rp	260003	-	-	-	640.752	2321.71	2422	113286	378.547	336.729	875.87	610.949	777.876	708.577	632.743	964.933	1078.87	--
MEDP1824	C13H12O9	Caftaric acid	Organic acid And Its derivatives	Organic acid And Its derivatives	MS2-Search-DB	0.7095	67879-58-7	371.065	312.048	7.7941	M+CH3COO	2.67885	rp	6440397	HMDB0013680	-	-	20846.8	56503.6	22813.9	10515.3	52407.8	14017.4	35314.5	17060.3	10969.4	31730.2	24392.4	25077.3	24459.5	--
MW0000850	C10H10Cl3O4P	(Z)-Dimethylvinphos	Benzene and substituted derivatives	Benzene and substituted derivatives	MS1	0.8784	67628-93-7	328.931	329.938	3.9078	M-H	5.5725	rp	6433329	-	-	-	5361.38	12529.9	13116.2	24874.7	19241	21317.2	30065.1	22267.5	19590.6	6514.18	36370.8	36540.7	37426.8	--
MW0053834	C15H18O4	Helenalin	Heterocyclic compounds	Heterocyclic compounds	MS1	0.9692	6754-13-8	297.089	262.12	5.5616	M+Cl	1.273	rp	23205	-	67729	C09473	8563.63	19308.8	16902.5	230.697	5501.58	4283.5	3846.07	3050.26	1218.49	1143.16	9940.64	9953.05	9923.42	--
MW0009167	C26H36N2O4	Norverapamil	Benzene and substituted derivatives	Benzene and substituted derivatives	MS2-Insilico	0.5192	67018-85-3	459.269	440.267	9.3775	M+F	2.34912	rp	104972	HMDB0060540	3010	-	17580.2	19396.2	1041.31	26982.2	13466.7	38914.3	25312.4	11557.8	15814.7	8721.3	19144.5	18722.9	20036.8	--
MADN0587	C6H10O7	2-keto-D-gluconic acid	Carbohydrates and Its metabolites	Carbohydrates and Its metabolites	MS2-Search-Local	0.5385	669-90-9	230.986	194.043	5.9874	M+K-2H	19.2491	rp	3035456	-	-	C06473	31539.2	60551.5	38962.6	40028.3	34169.6	85912.9	36716.7	33240.1	44410.1	44925.2	31198.3	31005.8	31558.4	ko00030,ko01100,ko01120
MW0139470	C30H35NO11	Pyrromycin	Heterocyclic compounds	Heterocyclic compounds	MS1	0.7095	668-17-7	498.205	585.221	2.8495	M-H-C3H2O3	1.68962	rp	196990	-	44005	-	2569.22	6594.09	7795.52	437.643	448.027	256.753	2197.19	400.379	283.238	69258.7	1825.36	1775.32	1907.97	--
MW0122029	C16H10BrN3O2	6-Bromoindirubin-3'-oxime	Heterocyclic compounds	Heterocyclic compounds	MS1	0.6717	667463-62-9	338.961	354.996	3.9492	M-H-CH3	3.40575	rp	448949	-	45461	-	303.407	897.151	204.347	1141.38	408.267	635.789	177.449	1482.51	202.923	324.77	666.975	676.513	702.564	--
MW0121709	C18H17Cl2F3N4O2	5-Pyrimidinecarboxamide,2-[(2,4-dichlorophenyl)amino]-N-[(tetrahydro-2H-pyran-4-yl)methyl]-4-(trifluoromethyl)-	Alcohol and amines	Amines	MS1	0.8223	666260-75-9	485.036	448.068	10.2251	M-2H+K	8.77984	rp	10253143	-	45254	-	2666.54	6192.65	5228.45	161.022	914.614	300.866	1806.78	257.643	753.648	127.468	2764.3	2764.77	2783.73	--
MW0052939	C22H34O7	Forskolin	Heterocyclic compounds	Heterocyclic compounds	MS2-Search-DB	0.6461	66575-29-9	391.206	410.231	10.5227	M-H2O-H	19.2985	rp	47936	-	53589	C09076	8189.44	109321	12744.8	730837	962719	779697	972534	514245	605285	686475	10860.1	10913.2	11260.5	--
MW0001422	C17H14BrNO	1-[(4-Bromoanilino)methyl]-2-naphthol	Benzene and substituted derivatives	Benzene and substituted derivatives	MS1	0.6455	6638-14-8	307.989	327.026	2.9569	M-H-H2O	4.688	rp	240933	-	-	-	619.471	1236.04	366.294	5368.3	2608.27	4481.69	3858.96	6646.32	9391.32	2994.11	2139.84	2097.93	2100.91	--
MW0125812	C21H26N2O7	Nimodipine	Heterocyclic compounds	Heterocyclic compounds	MS1	0.9437	66085-59-4	453.149	418.174	1.8779	M+Cl	2.38823	rp	4497	HMDB0014537	1541	C07267	32364.3	53035.8	26651.2	7723.89	676.122	5389.67	11720.1	6677.13	4632.9	5048.98	11300.8	11297.6	11171	--
MW0137682	C17H14O6	Cirsimaritin	Flavonoids	Flavonoid	MS2-Search-DB	0.6987	6601-62-3	313.078	314.079	10.407	M-H	9.81262	rp	188323	-	-	C17785	13915	16207.5	18636.7	4248.64	5657.56	4144.72	31305.5	229.128	9192.57	226.98	5670.19	11787.9	10509.8	--
MW0123463	C15H23NO4	Cycloheximide	Alcohol and amines	Amines	MS2-Search-DB	0.5814	66-81-9	326.171	281.163	3.0314	M+HCOO	24.9308	rp	6197	-	44124	C06685	252377	569853	675027	65128.8	45981.3	47794	293506	120362	128224	19566.5	250891	250885	250366	--
MW0005006	C8H3FN2	4-Fluorophthalonitrile	Benzene and substituted derivatives	Benzene and substituted derivatives	MS1	0.8881	65610-14-2	473.045	146.028	1.1461	3M+Cl	5.06575	rp	103423	-	-	-	9132.34	6221.25	4432.17	6988.48	6776.34	2492.61	15917.9	8965.25	10215.9	11667.2	12024	12271.8	12070.1	--
MW0121288	C11H11BrN2O2	5-Bromo-DL-tryptophan	Amino acid and Its metabolites	Amino acid derivatives	MS1	0.6588	6548-09-0	280.991	282	3.0314	M-H	4.02825	rp	96735	-	-	-	4733.29	7894.16	5573.08	2127.03	2553.91	1674.36	3381.76	1628.45	236.567	229.534	3639.45	3639.68	3560.15	--
MW0004628	C7H8F3N3O4S2	4-Amino-6-(trifluoromethyl)benzene-1,3-disulfonamide	Benzene and substituted derivatives	Benzene and substituted derivatives	MS1	0.5121	654-62-6	317.99	318.991	2.2955	M-H	12.9202	rp	69561	-	-	-	1948.33	3985.29	2837.87	3364.76	3317.05	4552.44	3490.16	5307.89	4857.48	2509.39	3143.78	3150.31	3184.25	--
MW0119928	C9H7FN2	4-(4-Fluorophenyl)-1H-imidazole	Heterocyclic compounds	Heterocyclic compounds	MS1	0.7096	65020-70-4	242.079	162.059	0.8484	3M-2H	1.68375	rp	657876	-	-	-	11252.4	23625.1	16508.4	18054.7	1044.3	12964.5	10984.3	9299.16	15287.7	1925.46	13650	13557.1	13705.6	--
MW0006244	C7H6O2	Benzoic Acid	Benzene and substituted derivatives	Benzene and substituted derivatives	MS2-Search-Local	0.8755	65-85-0	121.029	122.037	4.3378	M-H	2.0871	rp	243	HMDB0001870	-	C00180	19030.8	44452	24929.4	18347.5	22371.9	23437.6	27303.7	27104.4	26414.5	18252.8	24634.8	24625	24649.4	ko00360,ko00362,ko00621,ko00623,ko00627,ko01063,ko01100,ko01110,ko01120,ko01220
MW0103512	C9H13N3O5	Cytidine	Nucleotide And Its metabolites	Nucleotide and Its metabolites	MS2-Search-DB	0.7243	65-46-3	242.082	243.085	9.0675	M-H	4.021	rp	6175	HMDB0000089	-	C00475	10125.3	10816.9	6920.09	5829.11	15718.3	5829.3	11687.6	7272.44	4663.49	10251.2	8328.89	8231.91	8271.9	ko00240,ko01100,ko02010
MW0107666	C20H20N6O9S	Latamoxef	Benzene and substituted derivatives	Phenolics	MS1	0.8166	64952-97-2	572.113	520.101	1.8241	M+Cl+NH3	9.13833	rp	47499	HMDB0015574	-	C07231	23168.6	58199.1	26106.4	8303.73	15612.9	10104.5	47092.2	15960.2	10804.4	7525.48	25064.6	25122.9	25194.2	--
MW0009360	C13H18N4O3	Pentoxifylline	Heterocyclic compounds	Heterocyclic compounds	MS2-Search-DB	0.6561	6493-05-6	315.096	278.138	2.6584	M+K-2H	21.0861	rp	4740	HMDB0014944	1767	C07424	290286	91481.2	40023.8	192552	38050.3	56238.1	90845.8	74688.7	206778	120781	125541	126512	126251	--
MW0147716	C29H36N5O18P	Coenzyme F420	Amino acid and Its metabolites	Small Peptide	MS1	0.9778	64885-97-8	772.177	773.179	2.5143	M-H	0.909749	rp	123996	-	-	C00876	1211.99	191.172	3248.44	422.234	1077.11	588.068	332.32	691.655	88.335	2671.36	2617.72	2636.75	2638.25	ko00680,ko01100,ko01120,ko01240
MW0004219	C17H14N2O2	4-(2,3-Dihydro-1H-perimidin-2-yl)-1,3-benzenediol	Benzene and substituted derivatives	Benzene and substituted derivatives	MS1	0.666	64573-24-6	277.106	278.106	8.4184	M-H	3.6805	rp	727028	-	-	-	66416.5	125118	78224	4.18746e+06	3.00055e+06	4.17325e+06	2.69734e+06	2.32046e+06	3.10485e+06	2.0321e+06	80800.5	78517.3	81003.2	--
MW0144855	C25H32O8	Albaspidin BB	Aldehyde,Ketones,Esters	Ketones	MS1	0.7125	644-61-1	444.17	460.21	1.1704	M-H-CH3	1.5606	rp	42738	-	-	C20206	1436.03	1361.97	395.149	1020.84	1518.12	2867.53	2498.55	1993.1	3258.9	132.003	1711.57	1597.17	1855.37	--
MW0145234	C17H20O6	Arctolide	Aldehyde,Ketones,Esters	Esters	MS1	0.9993	64390-62-1	355.098	320.126	1.2123	M+Cl	0.02875	rp	100009	-	-	C09298	3352.01	13001.5	9211.8	11770.7	9715.92	13371.8	12703.2	5573.58	7700.71	2530.71	10320.6	10391.9	10322.7	--
MW0156578	C38H45N5O5	Scutianine F	Heterocyclic compounds	Heterocyclic compounds	MS2-Insilico	0.7139	64309-19-9	650.349	651.342	2.403	M-H	20.7068	rp	5281596	-	-	C10014	131376	132770	150317	99867.5	47612	70413.2	96193.7	69359.1	114076	20412.9	121430	121598	121223	--
MW0138315	C10H17N7O7S	Gonyautoxin 5	Heterocyclic compounds	Heterocyclic compounds	MS1	0.8886	64296-25-9	364.065	379.091	1.6588	M-H-CH2	5.04175	rp	49789073	HMDB0033513	-	C20018	116075	149871	95693.1	35457.9	59241.4	60399.5	65548.8	54048.8	44224.3	29644.2	92208	92260.5	92149	--
MW0104942	C14H16ClNO4S	3-[2-(4-Chlorophenoxy)-2-methylpropanoyl]-1,3-thiazolidine-4-carboxylic acid	Organic acid And Its derivatives	Organic acid And Its derivatives	MS1	0.9492	64179-54-0	364.017	329.049	2.9487	M+Cl	2.14125	rp	68834	-	-	-	29718.8	71157.3	35301.3	1.14566e+06	820930	1.14177e+06	737976	634864	849468	555968	79394.5	80407.9	79345.4	--
MW0010239	C22H25NO6	Colchicine	Benzene and substituted derivatives	Benzene and substituted derivatives	MS1	0.9884	64-86-8	434.135	399.168	1.2183	M+Cl	0.46925	rp	6167	-	1911	C07592	440.689	1082.44	894.675	2730.05	795.505	3657.93	3199.24	5514.88	8581.6	929.212	1485.23	1350.9	1460.63	ko00950,ko01063,ko01110
MW0000964	C9H9ClO4	[4-Chloro-2-(hydroxymethyl)phenoxy]acetic acid	Benzene and substituted derivatives	Benzene and substituted derivatives	MS1	0.6948	6386-63-6	250.993	216.019	7.0416	M+Cl	2.3415	rp	22883	-	-	-	2924.86	3455.71	3173.94	3325.09	4768	1829.61	1667.27	2321.45	480.426	2611.32	4057.62	3721.65	3824.05	--
MW0007563	C14H11Cl2NO2	Meclofenamate sodium	Benzene and substituted derivatives	Benzene and substituted derivatives	MS1	0.7272	6385-02-0	351.968	316.999	2.2707	M+Cl	0.933	rp	4038	HMDB0001852	43239	C02996	2626.96	19231.3	17033.9	425.893	258.442	1224.77	15976.2	24670.6	12425.7	2106.92	9522.41	9965.37	9598.36	--
MW0004665	C13H14N2O2S	4-Amino-N-methyl-N-phenylbenzenesulfonamide	Benzene and substituted derivatives	Benzene and substituted derivatives	MS1	0.9094	63826-12-0	299.025	262.078	6.5786	M-2H+K	3.99625	rp	308590	-	-	-	11477.8	24737.7	13445.3	12398.6	5547.83	9235.34	9115.13	10981.5	10527.3	7207.22	19673	19257.8	19432.2	--
MEDN0379	C13H26O2	FFA(13:0)	FA	FFA	MS2-Search-Local	0.8217	638-53-9	213.185	214.193	10.0142	M-H	4.78332	rp	-	HMDB0000910	-	C17076	23430.1	73502.5	51180.1	15648.3	33096.2	21247.9	12309.5	9247.38	18017.9	29978.7	38349.3	39073.4	36352.8	--
MEDN0820	C5H8O5	3-Hydroxyglutaric acid	Organic acid And Its derivatives	Organic acid And Its derivatives	MS2-Search-Local	0.7057	638-18-6	183.015	148.037	0.8567	M+Cl	19.2721	rp	181976	HMDB0000428	-	-	144153	9464.1	69780	38701	73543.5	158111	140886	50233.5	91936.4	59374.9	122196	122155	122316	--
MW0002779	C10H13BrO	2-Bromo-4-sec-butylphenol	Benzene and substituted derivatives	Benzene and substituted derivatives	MS1	0.6926	63762-55-0	262.979	228.015	5.4789	M+Cl	2.4405	rp	16641280	-	-	-	15984.4	27072.9	10996.3	41688.3	26498.2	40009.3	23297.4	30098.1	40851.8	28892.9	14146.7	13632.3	13530.5	--
MW0146936	C18H13N4O7SNa	C.I. Acid Orange 3	Heterocyclic compounds	Heterocyclic compounds	MS1	0.7108	6373-74-6	487.012	452.04	3.0313	M+Cl	1.63193	rp	5284435	-	-	C19370	3593.98	10171.4	8940.79	1002.89	562.879	1117.84	6632.45	3335.87	2497.01	502.183	6293.74	6260.53	6294.37	--
MW0138336	C9H8O4	Grevillic acid	Organic acid And Its derivatives	Organic acid And Its derivatives	MS2-Search-DB	0.6263	636-01-1	359.071	180.042	8.4225	2M-H	18.365	rp	6442618	HMDB0140956	-	-	18291.1	34134.9	14707.7	50506.4	121884	58931.5	109040	61005.8	46542.3	70234.7	25385.7	25380	25500.6	--
MW0111245	C21H23N7O2S	Pazopanib	Benzene and substituted derivatives	Benzene and substituted derivatives	MS1	0.6661	635702-64-6	436.156	437.163	1.1461	M-H	3.67413	rp	11525740	-	85194	-	1084.38	1167.2	1584.17	1518.4	821.691	252.399	1692.33	994.102	856.544	646.549	1522.27	1566.5	1624.04	--
MW0002055	C8H6Cl3NO2	2,2,2-Trichloro-N-(4-hydroxyphenyl)acetamide	Benzene and substituted derivatives	Benzene and substituted derivatives	MS1	0.7487	6340-87-0	287.914	252.946	1.3694	M+Cl	13.971	rp	242364	-	-	-	7999.54	15579.3	8987.07	48511.5	19001.3	12231.5	20624.5	18365.1	54579.1	31904.1	20515.3	20395.5	20512.4	--
MW0001266	C6H6O4	1,2,3,5-Tetrahydroxybenzene	Benzene and substituted derivatives	Phenolics	MS1	0.7134	634-94-6	112.986	142.027	12.069	M-H-C2H4	1.52175	rp	12	HMDB0125218	-	C03743	6675.46	11029.7	8447.71	1102.88	571.705	565.544	1294.35	1565.4	1575.91	2601.87	10610.7	10604.2	10614.1	--
MW0004334	C10H7NO3S2	4-(4-Oxo-2-thioxo-1,3-thiazolidin-3-yl)benzoic acid	Benzene and substituted derivatives	Benzene and substituted derivatives	MS1	0.7934	6322-60-7	287.957	252.987	1.3032	M+Cl	10.6638	rp	233538	-	-	-	36232.1	22677.7	45054.8	47025.6	16989.4	64226	28162.1	136773	38690.9	47952.5	43383.2	43401.4	43849.2	--
MW0148190	C23H26O6	Decarboxy-Norlobaric Acid	Organic acid And Its derivatives	Organic acid And Its derivatives	MS2-Search-DB	0.6901	6320-33-8	397.161	398.173	6.8349	M-H	17.5587	rp	233380	-	85104	-	236.309	10394.7	11595.3	26023.3	33270.1	7430.2	51903.9	39615.1	75197	12489.6	9825.91	9817.19	9669.06	--
MW0127741	C16H19N	(±)-Lefetamine	Heterocyclic compounds	Heterocyclic compounds	MS1	0.9553	6319-84-2	260.124	225.152	0.8412	M+Cl	1.87425	rp	22779	-	-	-	29835.3	60671.2	50577	27633.7	10672.3	19027.4	32306.6	21581.6	32457.7	6036.57	33187.2	33022.2	33153.3	--
MW0127321	C13H12OS	4-(Phenylthio)benzenemethanol	Benzene and substituted derivatives	Benzene and substituted derivatives	MS1	0.6976	6317-56-2	215.051	216.061	2.3277	M-H	2.2145	rp	80593	-	-	-	873.135	1172.81	2289.8	120.307	294.486	129.907	233.461	122.736	402.389	353.369	1230.93	1253.17	1139.82	--
MW0147806	C10H14BrCl3O	Costatol	Alcohol and amines	Alcohols	MS1	0.5143	63023-57-4	416.913	335.927	7.0416	M+Cl+HCOOH	12.7525	rp	21630814	-	-	C17103	11359.9	93608.7	16403	8.36874e+06	5.99666e+06	8.34033e+06	5.39071e+06	4.6375e+06	6.20512e+06	4.06119e+06	80892.7	76929.4	81691.5	--
MW0001476	C13H14F3NO4S	1-{[3-(Trifluoromethyl)phenyl]sulfonyl}-4-piperidinecarboxylic acid	Benzene and substituted derivatives	Benzene and substituted derivatives	MS1	0.9178	630049-57-9	374.017	337.06	1.7746	M-2H+K	3.5915	rp	3429447	-	-	-	41994.1	89311.5	52749.1	16167.8	23347.1	17777.7	44109.9	17144.1	25706.2	11441.8	35006.8	35162.6	35064.6	--
MW0055511	C29H44O12	Ouabain	Benzene and substituted derivatives	Benzene and substituted derivatives	MS2-Search-DB	0.801	630-60-4	643.311	584.283	3.2959	M+CH3COO	18.9463	rp	439501	HMDB0015224	1670	C01443	74756	136553	153195	25278.1	19069.6	17753.8	48853.4	32260.9	32788.5	5737.39	69517.1	69771.3	69520.4	ko04976
MW0109196	C9H11NO2	L-Phenylalanine	Amino acid and Its metabolites	Amino acids	MS2-Search-Local	0.9495	63-91-2	164.071	165.079	1.7745	M-H	4.29263	rp	6140	HMDB0000159	-	C00079	1.75604e+06	3.79144e+06	3.05292e+06	1.85746e+06	1.07073e+06	2.30428e+06	2.6947e+06	2.31483e+06	3.02299e+06	887543	2.54776e+06	2.55561e+06	2.54784e+06	ko00360,ko00400,ko00460,ko00940,ko00960,ko00966,ko00970,ko00998,ko01060,ko01061,ko01063,ko01064,ko01070,ko01100,ko01110,ko01210,ko01230,ko02010,ko04974,ko04978,ko05230
MW0103519	C9H15N3O11P2	Cytidine 5'-diphosphate	Nucleotide And Its metabolites	Nucleotide and Its metabolites	MS2-Search-DB	0.8582	63-38-7	383.999	403.018	4.1476	M-H2O-H	5.54467	rp	6132	HMDB0001546	96	C00112	82721.5	175130	89432.9	203226	199035	172216	189654	388064	303600	172872	242020	240498	240529	ko00240,ko01100,ko01240
MW0103501	C9H14N3O8P	5'-Cytidylic acid	Nucleotide And Its metabolites	Nucleotide and Its metabolites	MS2-Search-Local	0.5816	63-37-6	358.179	323.052	2.8412	M+Cl	21.103	rp	6131	HMDB0000095	3452	C00055	285426	322960	390951	136095	110061	132483	132696	178273	183680	30411.9	214361	219093	212330	ko00240,ko01100
MW0108256	C14H20Cl2N2O2	Methyl 2-amino-3-{4-[bis(2-chloroethyl)amino]phenyl}propanoate	Aldehyde,Ketones,Esters	Esters	MS1	0.6484	62978-52-3	476.148	318.09	5.9088	3M-2H	4.5415	rp	421441	-	-	-	1278.61	2690	1643.4	1055.88	2554.14	566.139	1943.33	2444.56	676.251	1009.94	1977.8	1977.89	1939.64	--
MW0005594	C13H16BrNO2	5-bromo-3-cyclohexyl-2-hydroxybenzamide	Benzene and substituted derivatives	Benzene and substituted derivatives	MS1	0.7232	6284-50-0	349.03	297.036	1.1461	M+Cl+NH3	1.09975	rp	222105	-	96350	-	3282.29	1785.46	1593.08	1572.51	791.549	1504.15	2929.59	730.017	1430.55	1041.2	1896.12	1975.71	1977.48	--
MW0117324	C13H8ClNOS	2-(1,3-Benzothiazol-2-yl)-4-chlorophenol	Benzene and substituted derivatives	Benzene and substituted derivatives	MS1	0.5733	6265-97-0	295.975	261.002	1.3611	M+Cl	8.71925	rp	233869	-	-	-	3619.14	8439.09	5540.84	36270.5	17046.3	1060.52	6965.71	6063.72	25628.8	22017.2	10825.4	10749.7	10865.4	--
MW0103711	C10H15N4O15P3	Xanthosine 5'-triphosphate	Nucleotide And Its metabolites	Nucleotide and Its metabolites	MS2-Search-DB	0.5196	6253-56-1	544.965	523.975	10.4649	M+Na-2H	24.2989	rp	91746177	HMDB0000293	-	-	53131.6	53679.7	58402.3	55170.4	42514.9	60799.2	38322.8	52776.5	58809.1	41249.7	66536.8	66547.4	66957	--
MW0003816	C7H9NO3S	3-Amino-4-methylbenzenesulfonic acid	Benzene and substituted derivatives	Benzene and substituted derivatives	MS1	0.7089	618-03-1	222.001	187.03	4.1145	M+Cl	1.71525	rp	69246	-	-	-	52206.6	91839.8	53794.3	131302	94085	130856	84577.8	2215.47	2267.32	2796.17	70206.7	70126.3	70503.4	--
MW0006686	C12H14N2S	Cymiazole	Benzene and substituted derivatives	Benzene and substituted derivatives	MS1	0.6787	61676-87-7	351.076	218.088	1.2183	M-H+CF3COOH	3.077	rp	43714	-	263521	-	432.067	239.939	961.469	3140.36	165.873	2097.39	2021.71	5955.34	7531.05	767.579	2259.68	2230.47	2258.77	--
MW0011901	C39H73O8P	1,2-Dioleoyl-sn-glycero-3-phosphate	GP	PA	MS2-Search-DB	0.7005	61617-08-1	716.518	700.504	12.0565	M+NH4-2H	9.16968	rp	14057128	HMDB0007865	-	-	19784.3	36740.9	12601.7	790816	282386	430037	169023	90395.7	80268.1	100335	10057.7	10172.8	9342.65	--
MW0133727	C16H16O9	4-Methylumbelliferyl glucuronide	Heterocyclic compounds	Heterocyclic compounds	MS2-Search-DB	0.745	6160-80-1	351.066	352.079	5.6112	M-H	18.7013	rp	91553	-	4080	C11584	25199.4	46005.6	21845.8	60500	41223.1	59629	42940.2	34248.3	48161.2	26603.9	34854	35029.1	34850.8	--
MW0107929	C5H12N2O2	L-Ornithine	Amino acid and Its metabolites	Amino acids	MS1	0.5989	616-07-9	131.083	132.09	0.7658	M-H	7.19425	rp	389	HMDB0000214	-	C01602	9521.89	18056.4	9985.24	10883.6	3075.82	9837.13	9619.79	6472.65	11284.1	1330.76	9744.53	9745.7	9803.49	--
MW0124752	C24H26O6	Mangostine	Heterocyclic compounds	Heterocyclic compounds	MS2-Search-DB	0.5192	6147-11-1	431.139	410.173	5.0406	M+Na-2H	22.2167	rp	5281650	HMDB0035796	-	C10080	16260.7	7537.46	705.905	23469.5	3644.2	5764.89	17822.2	7084.93	8464.67	8481.81	6954.37	6963.6	6987.22	--
MEDN0139	C6H6N4O2	1-Methylxanthine	Nucleotide And Its metabolites	Nucleotide and Its metabolites	MS2-Search-DB	0.7121	6136-37-4	165.04	166.049	4.1476	M-H	6.27705	rp	80220	HMDB0010738	44228	-	803319	1.42165e+06	723319	1.25365e+06	1.17191e+06	1.19752e+06	1.06361e+06	977714	1.09663e+06	747828	1.21311e+06	1.20869e+06	1.21171e+06	--
MW0125737	C16H17N3	N-desmethylmirtazapine	Heterocyclic compounds	Heterocyclic compounds	MS2-Insilico	0.7973	61337-68-6	250.144	251.142	9.6463	M-H	20.4115	rp	10467350	HMDB0060956	85047	-	371579	709829	431397	342577	630292	408603	522995	393885	311067	335278	412196	412723	411696	--
MW0015440	C23H38O4	9-deoxy-9-methylene-16,16-dimethyl-PGE2	Hormones and hormone related compounds	Hormones and hormone related compounds	MS2-Search-DB	0.6792	61263-35-2	377.266	378.277	9.6297	M-H	12.9166	rp	5283060	-	36130	D02726	13924.9	27828.7	2345.69	12631.9	5192.83	17212.5	12636.1	6825.26	8071.27	3437.38	20391	20666.2	20752	--
MW0124148	C12H10Cl2F3NO	Flurochloridone	Aldehyde,Ketones,Esters	Ketones	MS1	0.6094	61213-25-0	479.96	311.009	2.6923	M+Cl+CF3COOH	30.3852	rp	91677	-	-	C11100	3964.97	14879.8	11395.9	10668.1	6565.05	6832.2	18644.3	22218	30555.7	8461.46	11848.6	12028.8	11952.1	--
MW0103400	C9H12IN3O4	5-Iodo-2'-deoxycytidine	Nucleotide And Its metabolites	Nucleotide and Its metabolites	MS2-Search-DB	0.69	611-53-0	389.942	352.987	2.2707	M+K-2H	11.1747	rp	65050	-	-	D07200	25415.5	202809	192209	3317.68	4727.08	2237.92	94953.5	74126	43304.9	934.831	81762.9	82189.6	81793.4	--
MW0120561	C9H7NO	4-Hydroxyquinoline	Heterocyclic compounds	Heterocyclic compounds	MS2-Search-DB	0.9014	611-36-9	144.045	145.053	3.5936	M-H	3.37329	rp	69141	-	-	C06343	300034	802409	399550	555159	487594	637618	492600	622213	513012	315648	446314	450237	446183	--
MW0153835	C16H18ClN3S	Methylene blue	Heterocyclic compounds	Heterocyclic compounds	MS1	0.6915	61-73-4	276.072	319.091	3.9657	M-H-COCH2	2.49025	rp	6099	-	-	C00220	1080.94	434.632	460.527	4151.11	2666.06	367.711	2255.96	6521.98	12580.9	5574.51	1558.26	1642.13	1593.19	--
MW0006955	C13H9NOSe	Ebselen	Benzene and substituted derivatives	Benzene and substituted derivatives	MS1	0.7485	60940-34-3	273.978	274.985	1.3363	M-H	0.0605	rp	3194	-	43500	-	18894.9	25220.5	28574.2	70930	29626	17219	3776.34	64631.1	74729.7	87015.2	40271.6	40381.5	40219.3	--
MW0005129	C9H7IO	4-Iodo-1-indanone	Benzene and substituted derivatives	Benzene and substituted derivatives	MS1	0.8507	60899-33-4	292.925	257.954	1.2122	M+Cl	7.09275	rp	19801166	-	-	-	16591.6	27728	6135.4	84666	43300.1	78576	27774.9	37792.3	42739.5	25966.8	38974.7	39080.5	38986.9	--
FDATN00523	C19H24ClNO4	Sinomenine hydrochloride	Others	FDA	MS1	0.9631	6080-33-7	400.11	365.139	1.3198	M+Cl	1.53475	rp	5464452	-	-	-	38545.4	28443.7	32152.9	12392.9	11254.7	25344.7	2352.11	22243.8	7651.21	3704.31	29266.8	29275.7	29201.7	--
MW0011074	C4H4Br2O4	(2R,3S)-2,3-Dibromobutanedioic acid	Organic acid And Its derivatives	Organic acid And Its derivatives	MS1	0.7264	608-36-6	136.917	275.846	0.803	M-2H	0.9665	rp	641611	-	-	-	1886.04	5641.89	1708.87	1923.79	1132.71	553.914	5693.44	4293.8	441.686	534.044	5488.84	5299.59	5336.95	--
MW0110745	C23H48NO5PS	2-Hexadecanoylthio-1-ethylphosphorylcholine	Organic acid And Its derivatives	Phosphoric acids	MS1	0.6969	60793-01-3	516.271	481.299	12.0772	M+Cl	2.24705	rp	194114	-	-	-	194463	514849	180493	2.41233e+07	1.72857e+07	2.40414e+07	1.5539e+07	1.33678e+07	1.78866e+07	1.17066e+07	86428.8	70720.8	82949.8	--
FDATP01419	C7H7O6P	Fosfosal	Organic acid And Its derivatives	Phosphoric acids	MS2-Search-DB	0.7227	6064-83-1	277.015	217.998	4.7016	M+CH3COO	2.48196	rp	3418	-	44294	C00118	14092.1	26649.1	14682.6	1028.14	14947.6	6322.06	16524.3	5161.95	1180.32	993.193	13152.6	13132.6	13090.6	ko00010,ko00030,ko00051,ko00052,ko00331,ko00562,ko00680,ko00710,ko00730,ko00750,ko00900,ko01060,ko01061,ko01062,ko01063,ko01064,ko01065,ko01066,ko01070,ko01100,ko01110,ko01120,ko01200,ko01230,ko01240,ko05415
FDATN01116	C17H15BrF2N4O3	Binimetinib (MEK162,ARRY-162,ARRY-438162)	Others	FDA	MS1	0.7193	606143-89-9	420.997	440.03	4.9414	M-H-H2O	1.2681	rp	10288191	-	-	-	1874.22	4051.56	1833.43	4926.51	3014.49	4441.84	2627.66	1730.63	2423.47	1227.86	3595.19	3542.63	3598.16	--
FDATN01253	C17H15BrClFN4O3	Selumetinib (AZD6244)	Others	FDA	MS1	0.5769	606143-52-6	428.949	457.998	12.1227	M-H-C2H4	8.49858	rp	10127622	-	-	-	2360.24	3061	1400.67	3993.15	2004.71	2979.56	2057.14	202.928	1211.2	176.289	1825.12	1813.4	1847.34	--
MADN0586	C7H10O7	2-methyl citric acid	Organic acid And Its derivatives	Organic acid And Its derivatives	MS2-Search-Local	0.6459	6061-96-7	227.024	206.043	6.5786	M+Na-2H	12.089	rp	-	HMDB00379	-	-	42412.7	79247.7	39305.1	88068.9	90280.9	89310.6	77587.1	79282.9	85838.5	54328.2	61918.7	61637.1	61923.9	--
MW0123335	C14H8N2O6	Cinnabarinic acid	Organic acid And Its derivatives	Organic acid And Its derivatives	MS2-Search-DB	0.6226	606-59-7	299.043	300.038	6.3304	M-H	22.2211	rp	114918	HMDB0004078	-	C05640	13593.3	35433	10815.6	4794.88	33218.7	7659.88	28830	17421.6	6165.53	14326.8	16563.2	16177.2	16474	ko00380,ko01100
MEDP2188	C18H14N4O2	3-((6-(3-aminophenyl)-7H-pyrrolo[2,3-d]pyrimidin-4-yl)oxy)phenol	Heterocyclic compounds	Pyridine and pyridine derivatives	MS1	0.6737	601514-19-6	155.047	318.112	0.807	M-H-C6H10O5	3.3105	rp	9549289	-	-	-	1656.86	2258.81	967.4	399.309	521.608	343.876	474.2	158.392	170.589	187.624	794.883	796.823	744.247	--
MW0106454	C5H12NO3PS2	Dimethoate	Alcohol and amines	Amines	MS2-Insilico	0.5169	60-51-5	249.977	229	13.8343	M+Na-2H	4.32746	rp	3082	-	44564	C14326	539797	573476	335544	7.54835e+06	4.1296e+06	6.75059e+06	3.66585e+06	5.33068e+06	7.57775e+06	5.3026e+06	768217	740340	733397	--
MEDN0383	C18H32O2	FFA(18:2)	FA	FFA	MS2-Search-Local	0.8486	60-33-3	279.232	280.24	10.9362	M-H	6.03943	rp	-	HMDB0000673	-	C01595	7452.65	29488.7	17152	39548.8	67405.4	26925.8	98642.1	43868.1	31408.1	30085.5	18474.7	18108.2	18075.7	ko00591,ko01040,ko01060,ko01100
FDATP01958	C6H13NO2	6-Aminocaproic acid	Amino acid and Its metabolites	Amino acid derivatives	MS1	0.6217	60-32-2	130.087	131.095	3.0065	M-H	5.92825	rp	564	HMDB0001901	3926	C02378	34964.6	194347	102828	53707.6	19190.2	22728.6	42204.6	85000.3	30328.9	9137.57	38586.4	38648.2	38696.8	ko00930,ko01100,ko01120
MW0102922	C15H26O6	Tributyrin	GL	TG	MS1	0.9446	60-01-5	337.142	302.173	9.5305	M+Cl	2.34675	rp	6050	HMDB0031094	-	C13870	6518.86	12982.1	7509.55	3259.46	4217.76	2947.36	5212.76	2587.98	2282.31	1607.53	8016.7	8034.59	8065.11	--
MEDN1368	C6H10O4	2,2-DIMETHYLSUCCINIC ACID	Organic acid And Its derivatives	Organic acid And Its derivatives	MS2-Search-Local	0.6839	597-43-3	183.004	146.058	5.3052	M+K-2H	9.33225	rp	11701	HMDB0002074	6473	-	106307	189037	97925.1	242144	166275	236617	162021	132473	172941	144607	137138	140703	140440	--
MW0129646	C14H8N2O6	1,2-Bis(3-nitrophenyl)-1,2-ethanedione	Aldehyde,Ketones,Esters	Ketones	MS1	0.7355	5913-06-4	242.963	300.038	3.081	M-H-C4H8	0.59025	rp	101375	-	-	-	194.486	4065.58	4989.46	1668.36	2504.18	1759.77	2810.09	4492.47	1989.73	78774	1917.06	2020.34	1869.53	--
MW0004833	C7H7ClO	4-Chloro-3-methylphenol	Benzene and substituted derivatives	Phenolics	MS2-Search-DB	0.6818	59-50-7	141.017	142.018	4.8091	M-H	11.0196	rp	1732	-	43538	C14331	155553	235189	174358	752575	428369	1.23791e+06	305395	522653	470440	383110	225518	236646	231979	--
MW0003426	C10H14O3	Mephenesin	Benzene and substituted derivatives	Phenolics	MS1	0.7078	59-47-2	181.086	182.094	5.8261	M-H	1.764	rp	4059	-	43479	D02595	1553.12	1500.74	745.931	2282.94	2854.86	872.369	632.984	1737.64	4814.29	876.559	2160.08	2141.02	2159.54	--
MW0168518	C9H7NO	2-hydroxyquinoline	Aldehyde,Ketones,Esters	Ketones	MS2-Search-DB	0.9244	59-31-4	144.045	145.053	2.2293	M-H	3.37279	rp	6038	-	-	C06338	190454	455545	272138	112765	118364	218101	238049	146487	162579	65647.6	189072	189365	188286	--
MW0108239	C20H22N8O5	Methotrexate	Heterocyclic compounds	Pteridines and derivatives	MS2-Search-DB	0.8193	59-05-2	499.169	454.171	7.4716	M+HCOO	2.12222	rp	126941	HMDB0014703	-	C01937	3352.8	4435.81	2497.43	9917.64	4758.66	3785.17	20187.1	10492.8	16959.2	8265.26	5178.33	5121.21	5123.41	ko04976
MW0147771	C8H14N2O4	Coprine	Amino acid and Its metabolites	Small Peptide	MS1	0.672	58919-61-2	247.094	202.095	0.7823	M-H+HCOOH	3.3925	rp	108079	HMDB0034266	-	C08271	7040.18	15645.2	10724.8	882.359	1923.85	1128.54	861.361	3961.53	4375.99	849.198	5965.8	5882.79	5952.86	--
MW0118787	C21H17NO3S2	2-Morpholino-6-thianthren-1-yl-pyran-4-one	Aldehyde,Ketones,Esters	Ketones	MS1	0.6921	587871-26-9	430.027	395.065	11.0147	M+Cl	2.46225	rp	5278396	-	-	-	41654.9	53169.7	33918.9	15242.5	29733.9	17208.8	23106.5	23613.4	13559.6	4452.43	22195.8	22736.6	20159.4	--
MW0105492	C9H17N3O4	Ala-Ala-Ala	Amino acid and Its metabolites	Small Peptide	MS1	0.6965	5874-90-8	216.1	231.122	0.7906	M-H-CH2	2.26525	rp	5478845	-	-	-	1647.93	3558.56	2152.34	165.64	199.812	260.255	1006.18	197.975	378.551	162.494	1592.32	1585.58	1596.53	--
MW0146494	C8H10N2O3	Azatyrosine	Heterocyclic compounds	Heterocyclic compounds	MS1	0.5876	58525-82-9	219.012	182.069	1.2424	M-2H+K	7.8555	rp	10986910	-	-	C21325	1465.21	3244.37	1326.99	2066.65	1359.57	1331.55	1308.8	785.322	2050.86	682.746	1743.24	1746.82	1671.84	ko01059,ko01100,ko01110
MW0119416	C8H6N2O2S	3-Aminothieno[2,3-b]pyridine-2-carboxylic acid	Organic acid And Its derivatives	Organic acid And Its derivatives	MS1	0.9999	58327-75-6	193.007	194.015	3.3621	M-H	0.0045	rp	323535	-	-	-	40463.1	71927.5	35234.8	51981.6	69585.3	54071.7	54525.4	41083	44424.8	47923.7	50544.1	50447.1	50545.3	--
MEDN1129	C4H8O4	Erythrose	Carbohydrates and Its metabolites	Sugars	MS2-Search-Local	0.9681	583-50-6	141.017	120.042	0.6996	M+Na-2H	3.37392	rp	94176	HMDB0002649	-	C01796	879821	1.6476e+06	794336	1.44022e+06	895943	1.4452e+06	878819	936866	1.4123e+06	857348	1.11726e+06	1.12408e+06	1.1214e+06	--
MW0005611	C11H8BrNO2	5-Bromo-N-phenyl-2-furamide	Benzene and substituted derivatives	Benzene and substituted derivatives	MS1	0.7002	58217-60-0	245.949	264.974	0.8981	M-H-H2O	2.099	rp	790306	-	-	-	1514.35	4549.76	4045.59	373.765	280.488	287.622	2160.94	1135.76	289.824	59453.4	2006.48	1914.01	1945.3	--
MW0006403	C18H12Cl2F3N3O	Bixafen	Benzene and substituted derivatives	Benzene and substituted derivatives	MS1	0.5725	581809-46-3	447.977	413.031	6.5868	M+Cl	38.6238	rp	11434448	-	-	-	3357.66	4395.69	3366.12	88926.6	78657.8	78317.7	70128.3	137316	120864	74445.7	12203	12202.7	12072.8	--
MW0103706	C9H14N2O12P2	Uridine-5'-diphosphate	Nucleotide And Its metabolites	Nucleotide and Its metabolites	MS1	0.7974	58-98-0	402.991	404.002	1.1544	M-H	10.3914	rp	6031	HMDB0000295	97	C00015	23939.1	49779.7	19299.9	18528.8	18579	7253.96	15188.2	14704.5	22197.6	16158.2	25382.6	25208.1	25387.7	ko00240,ko00908,ko01100,ko01240,ko04080
MEDP0179	C9H12N2O6	Uridine	Nucleotide And Its metabolites	Nucleotide and Its metabolites	MS2-Search-Local	0.9286	58-96-8	243.062	244.07	1.1875	M-H	4.74187	rp	6029	HMDB0000296	-	C00299	438396	804745	667206	345854	290655	436688	690771	712339	778801	278927	571987	573012	568405	ko00240,ko01100,ko02010
MW0103648	C22H29N7O5	Puromycin	Nucleotide And Its metabolites	Nucleotide and Its metabolites	MS2-Search-DB	0.6723	58-58-2	470.224	471.223	1.9771	M-H	14.7574	rp	40469853	-	-	-	177537	179963	240798	166795	109853	130725	180393	94561.2	175577	46057.1	196797	197881	196874	--
FDATP01322	C18H23ClN2	Desipramine Hydrochloride	Others	FDA	MS1	0.9985	58-28-6	301.151	302.155	1.3522	M-H	0.05875	rp	65327	-	-	-	64101	153727	118263	53241.8	31371.7	35242.9	66098.9	66720.4	78170.1	16557.2	78366.4	78824.1	78794.6	--
MW0122688	C14H8BrN3	9-Bromo-6H-indolo[2,3-b]quinoxaline	Heterocyclic compounds	Heterocyclic compounds	MS1	0.9902	57743-36-9	253.972	296.99	1.606	M-H-COCH2	0.396	rp	5357491	-	-	-	47036.2	82744.3	48466.6	22172.8	84767.1	15123.7	76201.5	32866.2	39285.2	23681.3	63253.6	63181.3	63521	--
MW0007555	C9H8ClNO3	m-Chlorohippuric acid	Benzene and substituted derivatives	Benzene and substituted derivatives	MS2-Search-DB	0.6402	57728-59-3	249.978	213.019	13.1522	M+K-2H	19.8259	rp	448	HMDB0001309	24107	-	1298480	1.6171e+06	693768	1.09214e+07	6.1279e+06	8.33606e+06	6.22553e+06	7.3607e+06	9.60791e+06	5.32428e+06	2.5454e+06	2.50243e+06	2.54296e+06	--
MW0111668	C10H20Br2O4	1,14-Dibromo-3,6,9,12-tetraoxatetradecane	Aldehyde,Ketones,Esters	Esters	MS1	0.5585	57602-02-5	362.981	363.971	0.7244	M-H	42.9055	rp	11089808	-	-	-	108231	182350	78463.7	107251	120130	163140	119405	117785	148898	109099	132235	131982	132233	--
MEDN1649	C8H12N2O3	Barbital	Heterocyclic compounds	Heterocyclic compounds	MS2-Search-DB	0.7052	57-44-3	243.102	184.085	5.5698	M+CH3COO	3.03935	rp	2294	HMDB0062202	-	D01740	16778.4	33521	28677.5	7211.18	32889.8	23579.8	20183.1	27291.4	10004.9	11034.6	20029.9	20023.5	20143.7	--
MW0052792	C18H36O2	Stearic Acid	FA	FFA	MS1	0.9679	57-11-4	365.245	284.272	10.9361	M+Cl+HCOOH	1.32625	rp	5281	HMDB0000827	189	C01530	19931.6	44353.5	18612.6	87775.8	46342.5	58098.6	38930.8	27824.3	31147	7706.72	69142.6	69621.9	69130.2	ko00061,ko01040,ko01060,ko04745
MW0056734	C16H32O2	Palmitic acid	FA	FFA	MS1	0.9287	57-10-3	255.232	256.24	11.7139	M-H	3.076	rp	985	HMDB0000220	187	C00249	10905.4	18692.8	12921.8	115726	96988	81161	53507	2.25764e+06	3.43895e+06	2.63574e+06	14758.8	14762.6	14881	ko00061,ko00062,ko00071,ko00073,ko01040,ko01060,ko01100,ko01212
MW0129705	C19H20O3	1,7-Bis(4-hydroxyphenyl)-4-hepten-3-one	Aldehyde,Ketones,Esters	Ketones	MS2-Search-DB	0.7566	56973-65-0	295.129	296.141	9.0923	M-H	16.1064	rp	23786382	HMDB0138206	-	-	11719.3	22490.5	12374.1	19453.6	15784.7	20888.6	14985.5	13000.7	16140.2	10507.2	15520.6	15352.4	15528	--
MW0121183	C4H5BrO2S	5-Bromo-2,3-dihydrothiophene 1,1-dioxide	Heterocyclic compounds	Heterocyclic compounds	MS1	0.5631	56879-03-9	232.889	197.917	0.741	M+Cl	9.36475	rp	14471584	-	-	-	4804.22	9940.44	5756.17	360.457	5063.13	1383.13	4562.36	3099.49	1329.86	2184.82	4768.76	4845.38	5063.16	--
MW0052938	C19H26O3	Formestane	Aldehyde,Ketones,Esters	Ketones	MS1	0.8521	566-48-3	318.206	302.188	8.4639	M-H+NH3	7.013	rp	11273	-	-	D07260	6185.21	6839.27	6083.88	1369	1191.21	1460.25	1676.16	1402.35	1705.61	848.428	5072.58	5046.87	5073.16	--
MW0138392	C18H22O2	Hexestrol	Heterocyclic compounds	Heterocyclic compounds	MS2-Search-DB	0.659	5635-50-7	286.176	270.162	2.4029	M+NH4-2H	15.2346	rp	3606	-	44121	C13101	208215	442027	477340	87927.8	70724.4	56786.7	192369	147831	149654	38918.1	213412	212577	213397	--
FDATP00088	C17H19ClF3NO	Fluoxetine HCl	Others	FDA	MS1	0.9832	56296-78-7	329.084	345.111	1.6588	M-H-CH3	0.68325	rp	62857	-	-	-	38923.1	47886	38343.8	12538.1	18684	21237.8	29428.6	35092.5	45503.3	20070.9	29446.3	29972.2	29480.7	--
MW0006824	C31H24O3	Difenacoum	Benzene and substituted derivatives	Benzene and substituted derivatives	MS1	0.9202	56073-07-5	311.125	444.173	9.3238	M-H-C5H8O4	3.47771	rp	54676884	-	-	C16807	9458.92	251.045	4679.74	13143.7	4826.87	15622.2	240.057	3370.93	10046.6	25256.8	10349.6	10438.4	10416.8	--
MW0118221	C5H3Cl2N3O	2-Amino-4,6-dichloropyrimidine-5-carbaldehyde	Heterocyclic compounds	Heterocyclic compounds	MS1	0.9241	5604-46-6	225.933	190.965	13.4994	M+Cl	3.293	rp	265546	-	-	-	560788	3.03211e+06	589970	4.96621e+06	1.62263e+06	3.63517e+06	2.5486e+06	2.78109e+06	1.91457e+06	4.21402e+06	2.45817e+06	2.46056e+06	2.46147e+06	--
MW0009776	C22H30N2O2S	Sufentanyl	Benzene and substituted derivatives	Benzene and substituted derivatives	MS1	0.8797	56030-54-7	339.18	386.203	8.3481	M-H-HCOOH	5.5025	rp	41693	HMDB0014846	2524	C08022	10971.5	1823.86	6706.13	2882.75	18871.8	3601.37	10651.6	11359.9	4840.96	16517.4	11465.1	11341.4	11346.1	--
MW0006527	C11H12Cl2N2O5	Chloramphenicol	Benzene and substituted derivatives	Benzene and substituted derivatives	MS1	0.6238	56-75-7	356.978	322.012	4.6272	M+Cl	5.8175	rp	5959	HMDB0014589	-	C00918	6021.7	473.631	475.414	1238.55	201.85	14668.7	1895.62	1678.55	2523.42	147.176	2226.66	2188.36	2308.41	--
MW0114228	C6H13O9P	D-Glucose 6-Phosphate	Organic acid And Its derivatives	Organic acid And Its derivatives	MS2-Search-Local	0.532	56-73-5	305.022	260.03	12.0772	M+HCOO	15.1498	rp	208	HMDB0001401	-	C02965	787093	1.46604e+06	782585	3.15592e+06	2.25175e+06	2.9612e+06	2.22793e+06	1.99191e+06	2.75472e+06	1.86291e+06	1.04101e+06	1.0369e+06	1.0388e+06	--
MW0137739	C14H16ClO5PS	Coumaphos	Heterocyclic compounds	Heterocyclic compounds	MS1	0.6139	56-72-4	361.012	362.014	12.1351	M-H	6.35225	rp	2871	-	44548	C11025	764.49	1075.01	838.249	2109.29	1154.35	924.095	2430.75	600.777	1493.31	740.564	1487.71	1471.29	1487.06	--
MW0125165	C5H6N2OS	Methylthiouracil	Heterocyclic compounds	Heterocyclic compounds	MS2-Search-DB	0.6928	56-04-2	141.017	142.02	6.4794	M-H	6.91109	rp	667493	-	-	C19265	591035	1.09337e+06	461496	1.7749e+06	1.44177e+06	3.61585e+06	2.15049e+06	1.73669e+06	2.37283e+06	1.36037e+06	589453	585810	560965	--
MEDL00496	C4H5NO3	Maleamic acid	Alcohol and amines	Amines	MS2-MetDNA	0.6316	557-24-4	150.001	115.027	7.0416	M+Cl	12.5	rp	5280451	-	-	-	34396.4	66463.2	32967.7	84245.6	112657	84313.4	99728.9	89776.4	80100.1	75203.8	46183.7	46328.3	45893.2	--
MW0146919	C10H16N4O2S	Buthidazole	Heterocyclic compounds	Heterocyclic compounds	MS1	0.9637	55511-98-3	533.186	256.099	2.6345	2M-2H+Na	1.50875	rp	41462	-	-	C19112	458.032	1809.51	2719.86	996.08	360.536	249.242	1809.91	944.909	1023.48	337.441	2228.82	2280.57	2233.27	--
MW0153402	C26H36O11	Mascaroside	Heterocyclic compounds	Heterocyclic compounds	MS1	0.8175	55465-97-9	523.214	524.226	2.6014	M-H	9.08434	rp	442057	HMDB0035603	-	C09132	59220.7	107989	107740	20793.1	14620.2	18980.3	50930.5	23079.2	28420.5	4905.75	53383.5	53555.8	53386.1	--
MW0117735	C9H4F3NO2S	2-(Trifluoromethyl)-1,3-benzothiazole-6-carboxylic acid	Organic acid And Its derivatives	Organic acid And Its derivatives	MS1	0.6654	55439-75-3	281.959	246.992	1.7369	M+Cl	3.7095	rp	12207999	-	-	-	7202.92	11302.1	3418.06	22774.1	13336.2	18900.8	9007.68	18986.8	10560.6	2952.88	8091.57	8099.87	8120.91	--
MW0108210	C5H8N4O3S2	Methazolamide	Alcohol and amines	Amines	MS2-Search-DB	0.7224	554-57-4	235	236.004	5.3962	M-H	4.79082	rp	4100	HMDB0014841	43249	C07764	53434.5	94495	46755.1	87433.4	124374	80899.1	114713	115461	82415.7	97551.5	66336.4	65884.1	66394.1	--
MW0114738	C10H17NO6	Linamarin	Carbohydrates and Its metabolites	Carbohydrates and Its metabolites	MS2-MetDNA	0.7333	554-35-8	268.077	247.106	1.3176	M+Na-2H	8	rp	11128	HMDB0033699	-	C01594	1409.02	394.514	633.652	448.293	609.704	702.387	482.932	145.482	467.951	226.007	742.075	770.025	791.792	ko00460,ko01100,ko01110
MW0008667	C15H10ClF3N2O4	N-[2-Chloro-5-(trifluoromethyl)phenyl]-2-(2-nitrophenoxy)acetamide	Benzene and substituted derivatives	Benzene and substituted derivatives	MS1	0.6847	5537-60-0	408.999	374.028	11.3248	M+Cl	2.79825	rp	1543681	-	-	-	21238.3	81923.1	16313.3	29477.9	44632.4	45133	47751.6	29875	45114.4	23516.9	16712	16690.1	15871	--
MW0109061	C37H49N7O9S	Pentagastrin	Amino acid and Its metabolites	Small Peptide	MS1	0.7827	5534-95-2	750.313	767.331	2.0639	M-H-CH4	11.4068	rp	4734	-	-	-	3740.23	4705.56	3468.53	4679.66	470.322	661.098	3312.51	1628.7	3297.5	660.783	4345.9	4364.82	4347.83	--
MW0016060	C28H37ClO7	Beclomethasone dipropionate	Aldehyde,Ketones,Esters	Esters	MS1	0.5976	5534-09-8	519.215	520.223	8.1662	M-H	7.26886	rp	21700	HMDB0014538	-	C07813	13461.2	27347.8	11824.8	135374	70551.8	93583.4	62786.4	78181.1	74218.6	63039.5	18563.9	18581.2	18010.3	--
MW0126866	C7H4Cl3NO3	Triclopyr	Heterocyclic compounds	Heterocyclic compounds	MS2-Search-DB	0.5891	55335-06-3	291.885	254.926	2.4278	M+K-2H	23.1723	rp	41428	-	-	C11032	128416	214791	138442	76252.8	273601	105087	230148	144205	57307.1	53738.4	162142	162189	160029	--
MW0122983	C19H13ClO6	Austocystin A	Heterocyclic compounds	Heterocyclic compounds	MS1	0.6876	55256-58-1	408.999	372.04	11.0192	M-2H+K	2.665	rp	21119330	-	-	-	22205	73995.8	36979.3	83554.5	55248	43070.9	129188	58378.3	12452.2	22667.4	34968	36039.9	34627.2	--
MEDN0149	C6H6N4O2	7-Methylxanthine	Nucleotide And Its metabolites	Nucleotide and Its metabolites	MS1	0.7453	552-62-5	183.032	166.049	4.1476	2M-H+Cl	0.18875	rp	68374	HMDB0001991	-	C16353	50116.7	80279.7	75733.5	6.75829e+06	4.84268e+06	6.73534e+06	4.35334e+06	3.74507e+06	5.01102e+06	3.27967e+06	83456.7	62201.6	79715.1	ko00232,ko01100,ko01110,ko01120
MW0005966	C21H26O3	Acitretin	Organic acid And Its derivatives	Organic acid And Its derivatives	MS2-Search-DB	0.8819	55079-83-9	325.183	326.188	11.6803	M-H	2.37344	rp	5284513	HMDB0014602	564	D02754	364304	697742	361949	196170	156819	215522	631067	317340	132957	117007	375904	379698	330622	--
MW0114388	C17H26O4	Embelin	Aldehyde,Ketones,Esters	Ketones	MS1	0.6853	550-24-3	329.152	294.183	7.0499	M+Cl	2.7735	rp	3218	-	43201	C10342	81582	122497	80541.2	3.65167e+06	2.61662e+06	3.63928e+06	2.35222e+06	2.02356e+06	2.70758e+06	1.77209e+06	81688.9	81416.6	77639.1	--
MW0007281	C10H22N4	Guanethidine	Heterocyclic compounds	Heterocyclic compounds	MS1	0.7204	55-65-2	243.196	198.184	8.9269	M-H+HCOOH	16.383	rp	3518	HMDB0015301	515	C07036	16236.3	20044.3	17873.4	5852.58	4120.54	5481.25	7942.01	5289.54	6666.99	4652.86	18026.7	18015.7	17993.5	--
MEDN1739	C9H18O2	4-Methyloctanoic acid	Organic acid And Its derivatives	Organic acid And Its derivatives	MS2-Search-Local	0.798	54947-74-9	157.123	158.131	7.5709	M-H	3.5031	rp	62089	HMDB31557	-	-	77251.7	201900	140606	38712.5	101730	51561.9	84025.8	66034.5	45216.9	49745.3	113831	113290	113840	--
MW0126537	C19H16N2	Sempervirene	Heterocyclic compounds	Heterocyclic compounds	MS2-Search-DB	0.6902	549-92-8	317.135	272.131	2.4691	M+HCOO	11.5479	rp	168919	-	-	C09240	158331	36467.9	335726	104214	17962.8	79109.9	124711	39861.6	102850	28763.5	142697	143519	142928	--
MW0004043	C7H7NO3	3-Hydroxyanthranilic Acid	Benzene and substituted derivatives	Benzene and substituted derivatives	MS2-Search-DB	0.7448	548-93-6	152.035	153.043	5.6608	M-H	3.98491	rp	86	HMDB0001476	-	C00632	27638.7	74338.8	26547.1	37081	45213.9	39235.6	43401.4	34013.2	40999.8	32748.4	32972.6	33271.9	33279.7	ko00380,ko00627,ko01100,ko01120,ko01240
MW0170036	C10H7NO3	alpha-CYANO-3-HYDROXYCINNAMIC ACID	Organic acid And Its derivatives	Organic acid And Its derivatives	MS2-Search-DB	0.7267	54673-07-3	224.014	189.043	4.9331	M+Cl	1.41067	rp	-	-	44302	-	45181.2	59642	42075.1	60112.9	27670.8	37912.4	27557.3	23543.4	28317.6	7573.31	49065.1	48699.5	50395.1	--
MW0121973	C10H6BrNO3	6-Bromo-2-hydroxyquinoline-4-carboxylic acid	Organic acid And Its derivatives	Organic acid And Its derivatives	MS1	0.5777	5463-29-6	301.931	266.953	1.8903	M+Cl	37.2395	rp	228464	-	-	-	14678.7	2942.03	538.516	58958.1	9707.61	18372.9	6938.3	1447.04	30577.9	30491.4	19622	19460.1	19513.6	--
MW0000653	C20H22N2O3	(3'-(Aminocarbonyl)[1,1'-biphenyl]-3-yl) cyclohexylcarbamate	Benzene and substituted derivatives	Benzene and substituted derivatives	MS1	0.5955	546141-08-6	309.155	338.163	2.1797	M-H-CO	7.39325	rp	1383884	-	45376	-	4109.3	2790.6	4445.4	2463.85	1249.85	1013.89	2930.19	299.605	1305.16	818.148	2664.86	2724.22	2652.15	--
MW0103202	C27H43NO7	Zygadenine	Alkaloids	Alkaloids	MS1	0.8318	545-45-9	528.277	493.304	2.1052	M+Cl	8.204	rp	442987	-	-	C10831	10603.3	22402.1	20189.2	6388.91	3743.2	4453.76	12634.7	8184.36	9613.43	1579.09	12878.6	12840.8	12962.8	--
MEDL02333	C14H26O2	FFA(14:1)	FA	FFA	MS2-Search-Local	0.8922	544-64-9	225.185	226.193	9.7786	M-H	5.06917	rp	-	HMDB0002000	-	C08322	87490.5	117047	82609.6	43952.9	55013	38192.6	69278.1	45918.9	43324.1	49793.7	97343.7	96486.6	96875.2	--
MEDN0807	C14H28O2	FFA(14:0)	FA	FFA	MS2-Search-Local	0.9101	544-63-8	227.201	228.209	10.5227	M-H	5.11285	rp	-	HMDB0000806	-	C06424	120009	168375	107224	174114	226261	196571	213445	158452	182865	220023	176526	176557	175413	ko00061,ko01100
MW0003854	C10H8BrN	3-Bromo-2-naphthylamine	Benzene and substituted derivatives	Benzene and substituted derivatives	MS1	0.6399	54245-33-9	219.982	220.984	1.2288	M-H	4.974	rp	97027	-	-	-	499.849	877.31	866.024	3988.44	682.199	2217.55	1643.7	1739.25	7575.73	2445.64	908.192	740.086	877.386	--
MW0104125	C10H15NO6	{[3-Ethoxy-2-(ethoxycarbonyl)-3-oxo-1-propenyl]amino}acetic acid	Organic acid And Its derivatives	Organic acid And Its derivatives	MS1	0.6425	54132-81-9	200.093	245.09	3.1228	M-H-CO2	4.84325	rp	1570605	-	-	-	12304.7	28799.7	34930.9	2588.05	2020.75	1694.82	11080.5	6125.49	6259.27	448.872	4804.99	4930.57	4307.05	--
MW0139426	C21H27NO3	Propafenone	Aldehyde,Ketones,Esters	Ketones	MS1	0.7645	54063-53-5	376.163	341.199	3.6267	M+Cl	12.7345	rp	4932	HMDB0015313	2149	C07381	19983.5	23241.5	32583.6	907.886	269.633	257.219	14169.7	2428.51	2244.55	878.131	11275.5	11263.7	11254	--
MW0106668	C2H6O4S	Ethyl sulfate	Others	Others	MS2-Search-DB	0.7141	540-82-9	170.996	125.999	5.4706	M+HCOO	1.32327	rp	6004	HMDB0031233	-	-	104802	179562	73021.4	237284	153698	219624	127165	119361	182522	102329	102894	102480	102189	--
MW0014794	C10H9NO3	5-Hydroxyindole-3-acetic acid	Organic acid And Its derivatives	Organic acid And Its derivatives	MS2-Search-DB	0.7147	54-16-0	226.026	191.058	6.5786	M+Cl	5.42363	rp	1826	HMDB0000763	2975	C05635	157152	306833	143479	318483	321920	302461	292212	274765	276973	196689	227004	227193	226774	ko00380,ko01100,ko04726
MW0147220	C10H11Cl3O	Cartilagineal	Others	Others	MS1	0.662	53915-35-8	303.98	251.988	2.8247	M+Cl+NH3	3.8705	rp	6153559	-	-	C17102	736.46	1904.19	1190.38	2295.66	9132.52	3313.61	6606.77	14897.8	9619.02	10340.5	2103.36	2206.57	2169.89	--
ZINC1874356	C14H14S	Benzyl sulfide	Benzene and substituted derivatives	Benzene and substituted derivatives	MS1	0.7126	538-74-9	213.074	214.082	3.3208	M-H	1.553	rp	10867	-	-	-	1930.33	801.405	1051.49	1528.43	207.675	976.873	4671.27	1365.33	4980.55	787.495	1192.85	1147.2	1195.43	--
MW0126748	C19H20O5	Teucvidin	Aldehyde,Ketones,Esters	Esters	MS1	0.6953	53625-15-3	497.091	328.131	10.5145	M+Cl+CF3COOH	2.31525	rp	185749	-	-	-	25240.4	102046	53531.7	8525.3	41907.1	9525.03	44207.5	14492.2	8656.95	10652.6	40448.3	40426.5	40440	--
MEDN1121	C23H38O4	23-Nordeoxycholic acid	Bile acids	Bile acids	MS2-Search-Local	0.5475	53608-86-9	377.266	378.277	9.3817	M-H	13.697	rp	193905	-	-	-	89361	70646	8454.94	74295.6	19846.8	117578	76298.8	38010.4	49024.1	24701	66522	67242.5	70216.4	--
MW0144023	C20H36O6	8,8a-Deoxyoleandolide	Heterocyclic compounds	Heterocyclic compounds	MS1	0.6809	53428-54-9	371.243	372.251	7.2318	M-H	2.9725	rp	193898	-	-	C11989	3991.08	6449.15	3729.57	3503.54	3191.45	4340.96	2194.58	1849.31	1551.26	1030.52	4467.57	4373.36	4453.59	ko00522,ko01100,ko01110
MW0001048	C16H19NO	1-(1-Piperidinylmethyl)-2-naphthol	Benzene and substituted derivatives	Benzene and substituted derivatives	MS1	0.7791	5342-95-0	240.135	241.147	2.4774	M-H	11.6608	rp	21436	-	-	-	42517.9	83427.3	62783.9	51023.7	31399	39597.6	63173.4	48443	67583.5	20259.3	57122.8	57092.3	57140.8	--
MW0150767	C19H22N3O4SK	Hetacillin potassium	Heterocyclic compounds	Heterocyclic compounds	MS1	0.9548	5321-32-4	250.058	427.097	1.3032	M-H-C6H8O6	1.89512	rp	23678597	-	-	C13980	2008.76	5397.06	26772.4	194.19	6105.42	615.585	2483.37	8741.62	3209.99	464.717	9098.47	9105.85	9142.92	--
MW0009832	C9H12N2O4	Syringic acid	Benzene and substituted derivatives	Phenolic acids	MS2-Search-Local	0.5724	530-57-4	235	212.08	4.2634	M+K-2H	7.56393	rp	10742	HMDB0002085	265053	C10833	274660	479150	275801	387148	233627	365695	235696	167038	309182	138648	402535	405861	404737	ko00627,ko01120
MW0063824	C21H34O5	Tetrahydrocortisol	Hormones and hormone related compounds	Hormones and hormone related compounds	MS1	0.9081	53-02-1	387.223	366.241	2.3202	M-2H+Na	4.06075	rp	5864	HMDB0000949	-	C05472	13757.4	23000.2	28662.1	6219.64	3657.8	2639.18	13930.3	8276	11766.5	1822.01	14157.7	14208.9	14413.3	ko00140
MW0109064	C5H13NO2S	Pentane-1-sulfonamide	Alcohol and amines	Amines	MS1	0.7316	52960-14-2	167.083	151.067	0.7492	M-H+NH3	0.7515	rp	10920696	-	-	-	1957.17	1300.83	282.815	4496.3	233.577	388.485	1437.7	713.346	846.373	1005.07	1372.15	1344.47	1330.38	--
MW0126337	C8H13N2O5P	Pyridoxamine 5-phosphate	Organic acid And Its derivatives	Organic acid And Its derivatives	MS2-Search-DB	0.7142	529-96-4	283.028	248.056	0.6899	M+Cl	2.96358	rp	1053	HMDB0001555	236	C00647	23706.5	14683.5	9789.59	11787.1	5252.77	8697.52	5688.14	9552.79	26648.7	23623.4	18045	17868	17823.9	ko00750,ko01100,ko04977
MW0055176	C15H10O8	Myricetin	Flavonoids	Flavonoid	MS2-Search-DB	0.6418	529-44-2	299.024	318.038	7.6246	M-H2O-H	2.16307	rp	5281672	HMDB0002755	-	C10107	7305.19	27378.6	19792.5	1315.35	17547.7	3562.85	9152.9	9162.52	5371.62	13611.4	11474.2	11060.7	10983	ko00941,ko00944,ko01110
MW0103710	C17H27N3O17P2	Uridine-diphosphate-N-acetylglucosamine	Nucleotide And Its metabolites	Nucleotide and Its metabolites	MS2-MetDNA	0.8851	528-04-1	628.054	607.082	1.1427	M+Na-2H	4.13976	rp	445675	HMDB0000290	-	C00043	2459.9	3580.39	3670.94	2237.37	3006.15	4442.43	1562.8	2909.59	297.802	1862.85	3404.45	3400.34	3343.58	ko00520,ko00524,ko00540,ko00541,ko00550,ko01100,ko01502,ko04931,ko05415
MW0147318	C12H20O11	Cellobiono-1,5-lactone	Aldehyde,Ketones,Esters	Esters	MS2-MetDNA	0.7068	52762-22-8	375.073	340.101	6.9756	M+Cl	8.5	rp	99211	-	-	C01093	16626.2	39396	18028.3	28567.3	39223.1	25999	34843.2	38487.2	22435.1	16200.5	27362.5	27304.4	27304.8	--
MW0114810	C31H38N2O7	Manumycin A	Aldehyde,Ketones,Esters	Ketones	MS2-Search-DB	0.6757	52665-74-4	566.281	550.268	3.6846	M+NH4-2H	14.0129	rp	6438330	-	-	C12111	183167	178425	366529	148659	93988.9	142763	147086	78376.3	117972	55151.1	234475	235806	234864	--
MW0114216	C6H12O7	Gluconic Acid	Carbohydrates and Its metabolites	Carbohydrates and Its metabolites	MS2-Search-Local	0.7221	526-95-4	195.05	196.058	0.7823	M-H	4.36832	rp	10690	HMDB0000625	345	C00257	793017	1.1403e+06	658152	138706	367503	373487	184063	459221	295347	271677	538511	542471	540342	ko00030,ko01100,ko01110,ko01120,ko01200
MW0063704	C15H14N4O2S	Sulfaphenazole	Heterocyclic compounds	Heterocyclic compounds	MS1	0.9844	526-08-9	349.054	314.084	8.2571	M+Cl	0.63375	rp	5335	HMDB0015667	4101	D01954	33238.7	80361.1	38398.1	14302.7	25267	14254.4	22160.7	9387.55	9179.5	7806.34	44363.2	44363.2	44383	--
MW0106706	C19H17ClFN3O5S	Flucloxacillin	Heterocyclic compounds	Heterocyclic compounds	MS1	0.6575	5250-39-5	320.019	453.056	2.7105	M-H-C5H8O4	4.0891	rp	21319	HMDB0014446	-	C11748	6360.55	15006.1	9165.81	7872.82	10902	9289.85	28475.8	61425.1	33460.5	3256.29	18888.9	18728.4	18758	--
MW0123493	C38H44N2O6	Dauricine	Heterocyclic compounds	Heterocyclic compounds	MS2-Insilico	0.6257	524-17-4	640.329	624.32	2.775	M+NH4-2H	18.0584	rp	24721429	-	-	-	59205.9	123848	98811.9	37292.4	23375.6	24628.6	64515.4	41192.5	46353.6	9131.08	68657.5	68811.7	68813.3	--
MW0103713	C10H13N4O9P	Xanthosine-5'-monophosphate	Nucleotide And Its metabolites	Nucleotide and Its metabolites	MS2-Search-Local	0.7144	523-98-8	380.06	364.042	1.328	M+NH4-2H	6.08583	rp	73323	HMDB0001554	3505	C00655	211387	298804	154046	91289.5	147061	145499	157204	126160	129714	65850.6	185604	186720	186656	ko00230,ko01060,ko01065,ko01100,ko01110
MW0001812	C14H8Cl2O3	2-(3,4-Dichlorobenzoyl)benzoic acid	Benzene and substituted derivatives	Benzene and substituted derivatives	MS1	0.7469	52187-03-8	328.955	293.985	6.5868	M+Cl	0.124	rp	793356	-	-	-	5113.01	9620.18	4538.48	11886.2	10596.4	12411.1	8836.68	9021.96	9802.62	5291.8	9679.82	9713.39	9675.14	--
MEDL02735	C17H14O6	Pectolinarigenin	Flavonoids	Flavonoid	MS2-Search-DB	0.7244	520-12-7	351.033	314.079	6.3305	M+K-2H	9.676	rp	5320438	HMDB0128589	-	-	51650.8	137213	38214.1	8942.76	48765.7	11704.8	47490.1	18848.9	5533.27	13694.4	46166.8	46161.7	46172.1	--
MW0145198	C12H24N9P3	Apholate	Heterocyclic compounds	Heterocyclic compounds	MS1	0.9016	52-46-0	386.129	387.137	1.3489	M-H	4.38225	rp	5845	-	-	C19329	5073.48	14269.4	6416.69	5674.18	6303.83	1225.08	4723.41	5304.95	9174	5371.02	8276.1	8250.25	8173.04	--
MW0004993	C12H11FN2O2S	4-Fluoro-N-(4-methyl-2-pyridinyl)benzenesulfonamide	Benzene and substituted derivatives	Benzene and substituted derivatives	MS1	0.9713	5195-07-3	265.046	266.053	3.8748	M-H	1.1835	rp	799033	-	-	-	54073.2	106611	30921.4	95256.5	69899.9	82154.3	57351	66455.2	105646	73059.1	47129.2	47399.8	44939.1	--
MW0009819	C17H16O7	Sulochrin	Benzene and substituted derivatives	Benzene and substituted derivatives	MS2-Search-DB	0.6365	519-57-3	313.077	332.09	8.2571	M-H2O-H	11.7635	rp	160505	-	-	C00495	108098	275220	130944	134621	234646	130883	219506	140812	115421	129127	172637	171928	172650	--
MW0145167	C20H41N5O9	Antibiotic JI-20B	Heterocyclic compounds	Heterocyclic compounds	MS1	0.7849	51846-98-1	466.264	495.29	8.0256	M-H-C2H4	11.2496	rp	171077	-	-	C17705	7461.91	13640.4	4850.82	56976.3	24292.2	54331.9	24430	39659.6	30014.3	30282.9	10861.9	10875.4	10620.1	ko00524,ko01110
MW0000195	C22H27NO4	Corydaline	Alkaloids	Alkaloids	MS1	0.594	518-69-4	759.365	369.194	2.4663	2M-2H+Na	7.47875	rp	101301	-	-	C15530	1334.01	3297.95	2982.7	269.089	288.377	174.825	1154.95	558.396	177.756	125.668	1042.35	978.331	1024.92	ko00950,ko01110
MW0052900	C25H22ClNO3	Fenvalerate	Benzene and substituted derivatives	Benzene and substituted derivatives	MS1	0.6071	51630-58-1	552.115	419.129	2.8329	M-H+CF3COOH	6.73163	rp	3347	HMDB0031791	-	C10988	493.74	449.454	378.413	590.947	291.419	259.055	185.527	123.078	369.876	226.67	474.546	491.607	419.313	--
MW0142659	C17H12O8	3,4,3'-Tri-O-methylellagic acid	Organic acid And Its derivatives	Organic acid And Its derivatives	MS2-Insilico	0.7375	5145-53-9	343.047	344.053	8.0752	M-H	0.728699	rp	5281860	-	-	C10836	19128.2	53323.3	24532.5	42214.2	69099.9	39615.3	61016	57080.7	35994.4	24945.5	32240.7	32210.5	32195.9	--
MW0012742	C22H28O3	Norethindrone acetate	Hormones and hormone related compounds	Hormones and hormone related compounds	MS2-Search-DB	0.886	51-98-9	339.199	340.204	11.9118	M-H	4.18625	rp	5832	-	44171	C08152	100755	185349	102819	157860	115456	131083	132746	46776.9	233077	144554	131429	135893	141419	--
MW0006981	C13H19NO9	Epinephrine bitartrate	Others	FDA	MS1	0.6923	51-42-3	276.029	333.106	3.9409	M-H-C4H8	2.45325	rp	5815	-	-	D02149	5164.95	10232.3	3884.14	6328.4	6094.4	6470.96	4906.98	4280.77	5582.59	3948.46	6091.39	6125.9	6241.7	--
MW0105306	C4H3FN2O2	5-Fluorouracil	Heterocyclic compounds	Heterocyclic compounds	MS2-Search-Local	0.6435	51-21-8	149.076	130.018	2.2045	M+F	8.82303	rp	3385	HMDB0014684	570	C07649	45743.5	94689.1	38160.9	102404	67734.9	98298.8	47835.2	34538.6	62453.8	47909.2	56079.3	55809.4	55804.4	ko00983,ko04976
MW0157037	C15H22O6	Sesamex	Heterocyclic compounds	Heterocyclic compounds	MS1	0.9074	51-14-9	297.134	298.142	4.0401	M-H	4.0965	rp	5796	-	-	C19146	16234.9	23566.1	20440.5	15585.3	1193.64	20783.9	65326.2	31010.9	33671.6	14235.9	24956.2	25178.5	25171.2	--
MW0146396	C34H30N2O9	Atalanine	Amino acid and Its metabolites	Amino acids	MS1	0.7447	50906-85-9	609.183	610.195	9.4726	M-H	0.214194	rp	5281833	-	-	C10644	15242.2	22800.8	2360.85	125468	193555	142151	157978	183007	198797	178062	4723.78	4721.96	4602.34	--
MW0055510	C23H34O8	Ouabagenin	Steroids	Steroidal saponins	MS1	0.7152	508-52-1	473.19	438.225	8.1993	M+Cl	1.44172	rp	12313812	-	1671	-	6488.98	14650.6	6075.35	232.595	1696.05	130.437	2048.07	1383.72	1294.39	1034.83	8769.58	8722.3	8723.56	--
MEDL00684	C18H34O2	FAA(18:1)	FA	FFA	MS2-Search-Local	0.9241	506-17-2	281.248	282.256	11.5811	M-H	5.22455	rp	-	-	-	C21944	184781	331915	160255	1.14558e+06	916668	947382	973723	161.432	399641	134.05	226904	226897	227600	--
MW0012560	C16H32O3	16-Hydroxyhexadecanoic acid	FA	FFA	MS2-Search-Local	0.7316	506-13-8	271.227	272.235	10.068	M-H	5.41852	rp	10466	HMDB0006294	58386	C18218	18626.7	14925.8	10954.7	6893.3	5372.27	5873.1	6403.84	2900.08	5491.42	5344.77	15771.7	15602.1	15598.6	ko00073,ko01100
MW0005965	C15H9ClF3NO5	Acifluorfen methyl ester	Benzene and substituted derivatives	Benzene and substituted derivatives	MS1	0.712	50594-67-7	358.994	375.012	12.0607	M-H-CH3	17.163	rp	91642	-	-	-	18000.4	29362.4	19254.8	39228	30331.3	38893.2	27580.5	22197.2	27793.1	18694.5	24042.5	24075.8	23941.5	--
MW0005964	C14H7ClF3NO5	Acifluorfen	Benzene and substituted derivatives	Benzene and substituted derivatives	MS1	0.8234	50594-66-6	359.983	360.997	2.5435	M-H	8.712	rp	44073	HMDB0037112	-	C22041	15706.8	32076.3	29441.3	28288.3	15663.3	18943.9	47959.5	62412.1	69931.1	13956.9	28349.1	28150.6	28155.7	--
MW0053899	C16H30O4	Hexadecanedioic acid	FA	FFA	MS2-Insilico	0.5845	505-54-4	307.188	286.214	9.7827	M+Na-2H	6.47955	rp	10459	HMDB0000672	-	C19615	24321.6	35291.1	23060	23801	31526.9	21729.9	39539	27478.8	25360.5	26108.1	28147.8	28347.9	28210.8	ko00073,ko01100
MEDN1110	C13H24O4	Tridecanedioic acid	FA	FFA	MS1	0.9721	505-52-2	243.16	244.167	6.562	M-H	1.1485	rp	10458	HMDB0002327	6622	-	9886.9	15376.5	9553.74	5609.21	5488.37	6032.75	7945.03	4873.93	8474.07	8879.32	12260.2	12321.7	12251.5	--
MW0063692	C8H14O4	Suberic acid	Organic acid And Its derivatives	Organic acid And Its derivatives	MS1	0.9871	505-48-6	173.081	174.089	3.5936	M-H	0.5225	rp	10457	HMDB0000893	-	C08278	38687.1	62731	34116.4	32712.5	29889.4	27841.5	39993.9	21662.9	27280.5	20536.7	40149.4	40201	40364.6	--
MW0127291	C4H10OS	3-(Methylthio)-1-propanol	Alcohol and amines	Alcohols	MS1	0.7044	505-10-2	142.99	106.045	5.4706	M-2H+K	1.91075	rp	10448	HMDB0031716	-	-	7573.63	14252.8	6492.33	20542.2	20813.8	27098.7	12703.3	9030.34	11776.6	5641.63	14939.2	14694.4	13756.7	--
MW0052386	C4H6N2O2	Dihydrouracil	Nucleotide And Its metabolites	Nucleotide and Its metabolites	MS1	0.6359	504-07-4	181.035	114.043	9.485	M-H+NaCOOH	5.18125	rp	649	HMDB0000076	-	C00429	40860.1	87132.8	60494.2	3.23697e+06	2.31947e+06	3.22598e+06	2.08509e+06	1.79375e+06	2.4001e+06	1.57084e+06	78968.3	80687.3	80824.1	ko00240,ko00410,ko00770,ko01100
MW0169362	C6H6O4	Kojic Acid	Organic acid And Its derivatives	Organic acid And Its derivatives	MS2-Search-DB	0.7539	501-30-4	141.017	142.027	8.0669	M-H	9.05169	rp	3840	HMDB0032923	44532	C14516	1.73595e+06	4.54258e+06	1.70626e+06	5.25791e+06	4.3586e+06	5.67063e+06	3.87408e+06	6.09878e+06	4.877e+06	4.01009e+06	1.58808e+06	1.6887e+06	1.7507e+06	--
MEDTN02714	C8H8O3	2-Hydroxy-4-methylbenzoic acid	Benzene and substituted derivatives	Benzene and substituted derivatives	MS1	0.7107	50-85-1	255.005	152.047	0.7988	M+Cl+NaCOOH	1.6375	rp	5788	-	-	C14103	3435.47	494.765	652.616	2094.79	1845.64	1599.94	2134.78	4717.99	2011.1	1961.77	849.829	911.402	945.083	ko00626,ko01120
MW0002424	C7H4Cl2O2	2.4-Dichlorobenzoic acid	Benzene and substituted derivatives	Benzene and substituted derivatives	MS2-Search-DB	0.6967	50-84-0	189.956	189.959	13.0943	M-	10.1639	rp	5787	-	-	C06670	73004.9	457992	238487	969916	230882	492249	1.81425e+06	2.64209e+06	3.34835e+06	1.5451e+06	204547	237173	231249	ko00364,ko01100,ko01120
MEDN0724	C9H8O4	Acetylsalicylic acid	Organic acid And Its derivatives	Organic acid And Its derivatives	MS2-Search-Local	0.6209	50-78-2	239.06	180.042	10.5145	M+CH3COO	4.00741	rp	2244	HMDB0001879	-	C01405	33416	100233	62303.6	40262.5	133148	94689.7	136665	55668.7	42326.8	43865	61986.4	61645.1	61829.5	ko04976
MW0053975	C23H32O6	Hydrocortisone acetate	Hormones and hormone related compounds	Hormones and hormone related compounds	MS2-Insilico	0.529	50-03-3	403.206	404.22	10.2747	M-H	20.8502	rp	5744	-	41869	C02821	10497.8	9674.56	4120.88	67267.7	60103.4	61382.4	81677	35606.5	58100.6	61664	9751.65	9231.48	9037.95	--
MW0106167	C6H6O6	cis-Aconitic acid	Organic acid And Its derivatives	Organic acid And Its derivatives	MS2-Insilico	0.5614	499-12-7	194.988	174.016	12.0689	M+Na-2H	10.7379	rp	643757	HMDB0000072	3300	C00417	71405.6	133969	79255.1	124957	100006	141661	56936.2	55453.9	122452	42758.8	87289.9	87303.4	86765.6	ko00020,ko00630,ko00660,ko00720,ko01060,ko01061,ko01062,ko01063,ko01064,ko01065,ko01066,ko01070,ko01100,ko01110,ko01120,ko01210
MW0124771	C7H4O7	Meconic acid	Organic acid And Its derivatives	Organic acid And Its derivatives	MS1	0.9251	497-59-6	234.968	199.996	5.7848	M+Cl	3.2435	rp	10347	HMDB0033695	-	C20209	21504.7	6506.83	3219.56	83361.4	35104.1	39717.8	15676.1	11609.7	50308.4	72750.9	17293.6	16980.4	17248.2	--
MW0103991	C11H22N2O4S	(R)-Pantetheine	Organic acid And Its derivatives	Organic acid And Its derivatives	MS2-Search-DB	0.9317	496-65-1	277.122	278.13	2.6593	M-H	4.92486	rp	439322	HMDB0003426	-	C00831	495099	180702	68657.5	439352	82141.8	116441	158859	158331	394941	274077	224287	225251	224361	ko00332,ko00770,ko01110
MEDP0319	C10H7NO3	Kynurenic acid	Organic acid And Its derivatives	Organic acid And Its derivatives	MS2-Search-Local	0.7918	492-27-3	188.035	189.043	3.8582	M-H	4.50015	rp	3845	HMDB00715	5683	C01717	47203.3	143400	100529	91582	62497.6	49583.1	110788	62687.4	100666	52449.3	82264.8	82323.7	82000.5	ko00380,ko01100
MW0053800	C15H18	Guaiazulene	Others	Hydrocarbon derivatives	MS2-Search-DB	0.5211	489-84-9	395.274	198.141	11.978	2M-H	5.88062	rp	3515	HMDB0036648	-	C09675	27545.7	49961.3	33847.3	109806	93014.8	102216	76731	17575.1	10910	2793.33	55363.1	55864.6	55290.1	--
MW0006965	C19H20N4O2S2	Elesclomol	Benzene and substituted derivatives	Benzene and substituted derivatives	MS2-Search-DB	0.6733	488832-69-5	416.13	400.103	2.0722	M+NH4-2H	14.3446	rp	300471	-	64715	D08909	248616	838396	623254	32842.8	130460	51720.8	338213	175966	162016	13867.5	330324	332322	330402	--
MW0115106	C5H12O5	Pentitol	Carbohydrates and Its metabolites	Sugar alcohols	MS1	0.6659	488-81-3	187.039	152.069	5.9612	M+Cl	3.684	rp	827	HMDB0000568	-	C01904	3052.82	4158.15	2249.62	41251.6	19581	20214.4	15366.5	30144.8	46996.1	32206.9	2319.48	2323	2908.51	ko00040,ko01100
MW0137856	C15H10O4	Daidzein	Flavonoids	Isoflavones	MS2-Search-Local	0.891	486-66-8	313.077	254.058	6.5786	M+CH3COO	9.88562	rp	5281708	HMDB0003312	-	C10208	53173.3	107973	50582.6	89342.3	101403	93395.2	92739.8	78335.3	73907.2	56179.9	81057.7	81099.6	81173	ko00943,ko01061,ko01100,ko01110
MEDP0760	C13H8O	9-Fluorenone	Aldehyde,Ketones,Esters	Ketones	MS2-Search-DB	0.6313	486-25-9	217.002	180.058	12.1351	M+K-2H	12.315	rp	10241	-	-	C06712	565089	943761	490884	879749	557160	742847	667742	429312	614261	311770	635574	635613	633298	ko00624,ko01100,ko01120
MW0139218	C15H16O3	Osthole	Heterocyclic compounds	Heterocyclic compounds	MS1	0.6943	484-12-8	199.112	244.11	7.1822	M-H-CO2	2.36125	rp	10228	-	44022	C09280	616.488	3071.7	2331.08	660.347	2901	1707.87	2394.01	2799.28	2578.34	912.721	1815.63	1824.31	1807.82	--
MEDP2049	C16H17N3O5	N-Benzoyl-2'-deoxycytidine	Nucleotide And Its metabolites	Nucleotide and Its metabolites	MS1	0.7012	4836-13-9	316.094	331.117	3.5068	M-H-CH2	2.052	rp	9797617	-	-	-	651.546	2463.57	2411.73	362.578	626.376	381.315	1909.38	1231.21	290.941	51184.3	1216.94	1200.33	1260.31	--
MW0103642	C10H15N5O13P2S	Phosphoadenosine phosphosulfate	Nucleotide And Its metabolites	Nucleotide and Its metabolites	MS1	0.5948	482-67-7	477.985	506.986	12.1103	M-H-CO	7.43526	rp	10214	HMDB0001134	3587	C00053	3506.31	11736.7	5137.24	39649.9	31090.2	38774.9	27423.2	35346.7	49891	31439.4	10613	10534.6	10394.9	ko00230,ko00532,ko00534,ko00920,ko01100,ko01120
MW0015479	C18H30O4	9-Oxo-11-(3-pentyl-2-oxiranyl)-10E-undecenoic acid	FA	Oxidized lipids	MS2-Search-DB	0.694	478931-82-7	309.204	310.214	10.5227	M-H	10.9518	rp	5283007	HMDB0013623	35761	-	23290.8	35563.7	22119.8	123804	152841	133212	160653	95679.7	100878	112315	37696.6	37469.3	37572	--
MW0053757	C26H43NO4	Glycolithocholic acid	Bile acids	Bile acids	MS1	0.5241	474-74-8	536.26	433.319	8.2489	M+Cl+NaCOOH	12.0213	rp	115245	HMDB0000698	-	C15557	7686.13	14010.8	6770.88	603.173	397.118	554.81	368.28	221.528	388.638	230.299	9682.11	9695.98	9696.05	--
MW0108139	C3H2O5	Mesoxalic acid	Organic acid And Its derivatives	Organic acid And Its derivatives	MS1	0.5103	473-90-5	270.952	117.99	12.1806	2M+Cl	13.058	rp	10132	HMDB0031522	-	C00830	283.942	529.623	348.093	2505.08	2318.14	2404.36	1913.65	1141.58	404.685	814.928	994.21	1212.28	1181.13	--
MW0114094	C10H16O3	cis-Pinonic acid	Organic acid And Its derivatives	Organic acid And Its derivatives	MS1	0.6943	473-72-3	183.102	184.11	6.1652	M-H	2.36125	rp	10130	-	-	-	10700	19199.4	10960.7	5050.1	13200	5686.3	11971	8983.3	8636.95	12494.2	12026.9	12139.2	12110.8	--
MW0000773	C20H17NP	(Cyanomethyl)(triphenyl)phosphonium	Benzene and substituted derivatives	Benzene and substituted derivatives	MS1	0.7414	47181-92-0	301.103	302.11	1.8242	M-H	0.346	rp	197041	-	-	-	4580.17	9054.53	8473.66	4899.57	2058.06	3296.46	5526.57	6137.02	5902.17	2672.91	5851.19	5900.39	5856.74	--
MW0007584	C11H17N3O	Meobentine	Benzene and substituted derivatives	Phenolics	MS1	0.5123	46464-11-3	435.242	207.137	7.5874	2M-2H+Na	12.9055	rp	42765	-	-	-	1575.84	2965.93	1659.74	496.29	234.895	181.688	817.749	309.608	308.437	135.478	966.783	1031.59	1033.79	--
MW0125499	C13H18N2	N,N-Diethyl-N-(1H-indol-3-ylmethyl)amine	Alcohol and amines	Amines	MS1	0.6393	46397-90-4	145.087	202.147	4.3874	M-H-C4H8	5.0035	rp	39450	-	-	-	4168.41	7027.34	4583.14	793.064	2244.03	537.59	2519.43	2305.66	1284.14	1328	3493.17	3525.01	3670.09	--
MEDN0400	C18H30O2	FFA(18:3)	FA	FFA	MS2-Search-Local	0.8738	463-40-1	277.216	278.225	10.407	M-H	4.63458	rp	-	HMDB0001388	-	C06427	23938.9	103564	70977.6	34239.1	72073.1	19588	117416	83448.1	47219.1	52469.5	67266.6	67045.4	66207.5	ko00592,ko01040,ko01060,ko01070,ko01100,ko01110
MW0000748	C15H12BrClO2	(5-Bromo-2-chlorophenyl)(4-ethoxyphenyl)methanone	Benzene and substituted derivatives	Benzene and substituted derivatives	MS1	0.5697	461432-22-4	374.922	339.969	3.1223	M+Cl	39.4018	rp	10020105	-	-	-	18439.1	15227.7	38607.7	10024.6	3908.64	4799.95	5886.62	4787.05	8988.74	2906.62	19279.8	19394.4	19413.4	--
MEDN1375	C10H12O2	3-Phenylbutyric acid	Organic acid And Its derivatives	Organic acid And Its derivatives	MS2-Search-Local	0.6868	4593-90-2	204.099	164.084	5.5616	M-H+CH3CN	11.0116	rp	20724	HMDB0001955	6399	-	252576	462467	241512	553674	393275	526456	392364	374673	549046	301789	415010	417608	417147	--
MW0006645	C10H10O3	Coniferyl aldehyde	Benzene and substituted derivatives	Phenolics	MS2-Search-DB	0.701	458-36-6	218.079	178.063	5.5533	M-H+CH3CN	9.27768	rp	5280536	HMDB0141782	63108	C02666	73908.7	129487	68882.7	67390.5	34238.5	58772.6	29179.1	19987.6	49267.9	23408.4	87711.1	87355.3	86879.8	ko00940,ko01061,ko01100,ko01110
MW0004982	C7H5FO2	4-Fluorobenzoic acid	Benzene and substituted derivatives	Benzene and substituted derivatives	MS2-Search-DB	0.6767	456-22-4	174.996	140.027	7.0418	M+Cl	3.55002	rp	9973	-	-	C02371	195135	349199	173240	492626	623848	459313	563142	535993	420999	409561	237976	236972	238254	ko00364,ko01100,ko01120,ko01220
MW0009216	C23H23NO3	N-Trityl-L-serine methyl ester	Benzene and substituted derivatives	Benzene and substituted derivatives	MS1	0.7373	4465-44-5	345.14	361.168	1.2123	M-H-CH3	0.51575	rp	7128367	-	-	-	1520.42	3791.08	2876.49	660.704	603.378	636.478	1741.25	474.266	353.63	99.619	1640.96	1615.43	1515.88	--
MW0106551	C9H9NO4	Dopaquinone	Amino acid and Its metabolites	Amino acids	MS1	0.7402	4430-97-1	150.055	195.053	2.4856	M-H-CO2	0.3945	rp	682	HMDB0039119	-	C00822	1881.91	3648.69	973.358	10652.3	3930.43	366.044	2026.76	600.661	1126.36	2260.84	1632.02	1504.89	1399.52	ko00350,ko00965,ko01100
MW0107893	C6H13NO2	L-Isoisoleucine	Amino acid and Its metabolites	Amino acids	MS2-Search-Local	0.929	443-79-8	130.087	131.095	1.2147	M-H	2.60062	rp	791	HMDB0033923	-	C06418	2.17728e+06	3.61153e+06	2.87691e+06	2.90558e+06	1.49161e+06	3.09898e+06	3.36522e+06	2.38087e+06	4.12735e+06	1.06974e+06	2.78825e+06	2.78897e+06	2.80504e+06	--
MW0125141	C11H7BrFNO3	Methyl 8-bromo-6-fluoro-4-oxo-1,4-dihydroquinoline-2-carboxylate	Aldehyde,Ketones,Esters	Esters	MS1	0.5661	442549-68-0	279.943	298.959	1.7539	M-H-H2O	9.16875	rp	46738864	-	-	-	1822.43	2483.03	921.989	9658.33	7270.47	11300	7205.78	4343.44	3089.96	5176.47	1455.91	1457.32	1272.55	--
MW0118825	C18H17N3	2-Phenyl-4-(1-pyrrolidinyl)quinazoline	Heterocyclic compounds	Heterocyclic compounds	MS1	0.7348	442536-98-3	218.067	275.142	1.2288	M-H-C4H8	0.619	rp	719699	-	-	-	23510.5	16962.4	30110.7	12381.5	7036.15	20054.1	12700.5	5650.47	17639	2725.07	20264.1	20260.9	20139.5	--
MW0007711	C12H9ClFNO3	Methyl 3-(2-chloro-6-fluorophenyl)-5-methyl-1,2-oxazole-4-carboxylate	Benzene and substituted derivatives	Benzene and substituted derivatives	MS1	0.6645	4415-09-2	303.991	269.026	3.9078	M+Cl	3.75225	rp	2775337	-	-	-	79.822	434.085	1218.27	718.751	461.106	170.655	1135.97	905.334	1036.82	293.193	1312.04	1392.24	1354.07	--
MW0009084	C13H9F3N2O2	Niflumic acid	Benzene and substituted derivatives	Benzene and substituted derivatives	MS1	0.9763	4394-00-7	281.058	282.062	2.9487	M-H	0.9695	rp	4488	HMDB0015573	6454	C13698	5247.97	10541.7	3864.1	4178.35	3015.63	3687.32	3273.94	2479.96	3642.83	2167.13	6366.35	6458.6	6448.38	--
MW0004614	C9H9BrINO2	4-Amino-3-bromo-5-iodobenzoic acid ethyl ester	Benzene and substituted derivatives	Benzene and substituted derivatives	MS1	0.6462	437707-51-2	389.851	368.886	3.0318	M-2H+Na	4.65575	rp	53338765	-	-	-	684.163	2206.47	1425.65	221.363	242.868	782.359	312.098	484.937	663.502	117.543	1000.97	980.142	1022.43	--
MW0016252	C23H38O5	Butaprost (free acid)	Hormones and hormone related compounds	Hormones and hormone related compounds	MS2-Search-DB	0.5956	433219-55-7	393.276	394.272	11.9946	M-H	23.4635	rp	25886893	-	-	-	86877	158029	108002	339214	285706	322838	332454	55505.1	35139.1	10443.9	179311	179379	179254	--
MW0127015	C17H17ClN6O3	Zopiclone	Aldehyde,Ketones,Esters	Ketones	MS1	0.8058	43200-80-2	425.07	388.105	9.4891	M-2H+K	9.8345	rp	5735	HMDB0015329	3076	D01372	12404.4	36497.7	21348	4394.8	13213.3	4447.6	11849.4	3018.75	2884.16	3355.92	19601.8	19553	19694.9	--
MW0000223	C17H21NO2	Desomorphine	Alkaloids	Isoquinoline alkaloids	MS2-Search-DB	0.6603	427-00-9	270.145	271.157	1.6668	M-H	14.4074	rp	5362456	-	85025	-	180922	204217	241497	225499	129596	183673	244234	152269	214778	71921.2	201980	201440	201973	--
MW0119201	C11H15NO2	3,4-Methylenedioxymethamphetamine	Heterocyclic compounds	Heterocyclic compounds	MS1	0.5819	42542-10-9	407.19	193.11	5.5616	2M-2H+Na	8.197	rp	1615	HMDB0041931	3311	C07577	2508.3	3805.36	1431.95	1298.25	231.859	1394.68	1587.24	1501.43	1581.48	492.919	2597.18	2654.54	2571.23	--
MW0119095	C8H9N5O2	3-(6-Amino-9H-purin-9-yl)propanoic acid	Organic acid And Its derivatives	Organic acid And Its derivatives	MS2-Search-DB	0.705	4244-47-7	259.075	207.076	2.3368	M+Cl+NH3	5.84894	rp	255450	HMDB0029939	-	-	60399	445734	546167	16185.7	9225.31	16497.8	129436	133619	67364.9	6713.62	161952	162365	161603	--
MW0106978	C10H16N2O5	Glu-Pro	Amino acid and Its metabolites	Small Peptide	MS2-Search-DB	0.6477	41745-47-5	284.124	244.106	2.097	M-H+CH3CN	3.45375	rp	11218768	HMDB0028827	-	-	39298.6	94028.2	123998	14526.9	11344.6	12774.1	51007.8	27250.9	28468.9	5533.11	44943.5	45170.2	45402.5	--
MW0106117	C6H12N2O4Pt	Carboplatin	Organic acid And Its derivatives	Organic acid And Its derivatives	MS1	0.534	41575-94-4	342.041	371.045	8.0917	M-H-CO	11.3102	rp	10339178	HMDB0015093	-	-	1064.42	3048.64	2167.23	2123.05	6730.51	2945.1	5206.89	3755.07	2496.66	1229.58	1987.29	1866.22	1809.41	--
MW0005412	C8H5BrN2OS	5-(4-Bromophenyl)-1,3,4-oxadiazole-2(3H)-thione	Benzene and substituted derivatives	Benzene and substituted derivatives	MS1	0.6157	41421-19-6	256.918	257.928	3.8251	M-H	6.255	rp	745316	-	-	-	172.827	437.502	678.105	946.123	159.579	657.2	1067.97	700.5	869.159	497.959	1363.07	1397.49	1374.31	--
MW0112809	C18H32O15	3'-Fucosyllactose	Carbohydrates and Its metabolites	Sugars	MS2-Search-DB	0.6082	41312-47-4	528.203	488.174	8.1662	M-H+CH3CN	14.6185	rp	161460	HMDB0002094	-	-	10935.8	18827.4	8618.6	42208.5	28388.8	42784.8	31649.1	24706.7	32797.7	17058.6	14338.8	14002.4	14140.2	--
MW0123113	C10H16N2O5S	Biotin sulfone	Aldehyde,Ketones,Esters	Ketones	MS2-Search-DB	0.5402	40720-05-6	292.103	276.078	1.2123	M+NH4-2H	11.2841	rp	83863	HMDB0004818	-	C20387	22538.4	86517	67608.1	57742.5	51344.3	62724.5	69681.2	33611.3	45112.3	16534.9	65676.5	65597.2	65576.2	ko00780
MW0005628	C7H4ClIO3	5-Chloro-2-hydroxy-3-iodobenzoic acid	Benzene and substituted derivatives	Benzene and substituted derivatives	MS1	0.5781	4068-57-9	332.85	297.889	2.5006	M+Cl	8.4245	rp	929387	-	-	-	5246.59	2852.44	3515.51	282.454	1122.85	162.514	861.089	184.729	876.068	129.747	2598.93	2555.95	2678.72	--
MW0121360	C5HClF2IN	5-Chloro-2,3-difluoro-4-iodopyridine	Heterocyclic compounds	Heterocyclic compounds	MS1	0.693	406676-26-4	309.851	274.881	0.8774	M+Cl	2.422	rp	15533858	-	-	-	981.5	11445.6	2552.24	297.557	2274.22	1585.73	3222.59	4907.9	263.866	860.055	3459.36	3459.79	3425.16	--
MW0002018	C25H21P	2-(Diphenylphosphino)-2'-methyl-1,1'-biphenyl	Benzene and substituted derivatives	Benzene and substituted derivatives	MS1	0.7445	402822-72-4	387.102	352.138	8.4225	M+Cl	0.21925	rp	15531745	-	-	-	1043.03	5667.9	1874.01	16169.8	25994.9	11026.7	24101	17278.6	17819.2	20895.5	3244.98	2013.9	2953.89	--
MW0120019	C9H10O2S	4,5,6,7-Tetrahydro-1-benzothiophene-2-carboxylic acid	Organic acid And Its derivatives	Organic acid And Its derivatives	MS1	0.9496	40133-07-1	167.02	182.04	4.1476	M-H-CH2	2.12425	rp	2063443	-	-	-	45857.9	83608.9	42864.4	89407.2	77642.3	76806.3	69753.5	74857.5	72888.7	50534.3	70348.9	70068.9	70073.1	--
MW0117494	C6H8N2OS	2-(2-Thienyl)acetohydrazide	Alcohol and amines	Amines	MS1	0.6266	39978-18-2	155.032	156.036	12.0772	M-H	5.666	rp	254650	-	-	-	1632.86	2949.78	1270.88	3580.79	3844.41	5520.68	2898.3	3416.34	2163.1	3484.79	2599.16	2396.72	2454.18	--
MW0123002	C20H22N2	Azatadine	Heterocyclic compounds	Heterocyclic compounds	MS1	0.5278	3964-81-6	289.176	290.178	3.4572	M-H	11.753	rp	19861	HMDB0014857	-	C07774	339.719	4235.9	2521.59	934.226	390.532	1775.71	4269.29	1702.82	936.37	246.916	1282.47	1357.71	1334.86	--
MW0126301	C16H12BrN5	Pyrazolam	Heterocyclic compounds	Heterocyclic compounds	MS1	0.659	39243-02-2	388.001	353.028	1.4438	M+Cl	4.01625	rp	12562545	-	-	-	4716.68	8223.5	2699.33	537.911	6550.36	1143.6	6087.21	1361.54	194.532	1702.6	4074.84	4113.02	4114.45	--
MW0003610	C13H7F3INO2	3,4-Difluoro-2-(2-fluoro-4-iodoanilino)benzoic acid	Benzene and substituted derivatives	Benzene and substituted derivatives	MS1	0.7116	391211-97-5	363.908	392.947	4.6933	M-H-C2H4	1.597	rp	22025663	-	-	-	124.422	1097.47	707.349	301.021	160.029	678.267	108.963	588.6	514.121	380.299	845.342	845.682	793.233	--
MW0013221	C22H35NO4	20-Ethyl-16-methoxy-4-methylaconitane-1,8,14-triol	Alcohol and amines	Alcohols	MS1	0.7134	39089-30-0	360.214	377.257	10.7212	M-H-CH4	1.52175	rp	170157	-	-	-	4022.82	2074.73	787.065	61723.1	54357.6	61042.1	57137	29593.7	44356.4	25806	5001.28	5691.67	5548.44	--
MW0142026	C20H14N2	2,3-Diphenyl-3-(2-pyridinyl)acrylonitrile	Heterocyclic compounds	Heterocyclic compounds	MS1	0.6544	39077-64-0	265.077	282.116	8.4308	M-H-CH4	4.24625	rp	3003768	-	-	C15084	2818.19	5190.06	2575.49	1387.19	4994.62	587.304	4697.91	2455.41	1298.66	1734.66	3222.45	3170.82	3390.28	--
MW0115728	C22H22NO4	(-)-Coralyne	Heterocyclic compounds	Heterocyclic compounds	MS1	0.7428	38989-37-6	347.11	364.155	1.3611	M-H-CH4	0.29175	rp	23307	-	-	-	2820.03	3783.17	5486.57	1489.45	1770.36	593.23	2914.65	245.743	357.393	152.918	1614.67	1691.75	1682.34	--
MW0121656	C7H4N2O4	5-Nitro-1,3-benzoxazol-2(3H)-one	Benzene and substituted derivatives	Benzene and substituted derivatives	MS1	0.9934	3889-13-2	359.012	180.017	12.1558	2M-H	0.26675	rp	263965	-	-	-	4220.62	16421.9	7899.82	13132.6	8283.7	18235.3	13823.5	9058.6	16038.7	6721.46	10885.7	10260.8	10801	--
MW0139564	C20H20O9	Resveratrol 4'-O-D-glucuronide	Heterocyclic compounds	Heterocyclic compounds	MS2-Search-DB	0.5506	387372-20-5	441.054	404.111	4.9414	M+K-2H	15.6876	rp	5273284	HMDB0041783	-	-	796.539	3440.1	771.131	126769	77520.1	114603	72184.1	171556	272779	140428	15363	16427.5	6767.59	--
MEDN0150	C10H13N5O6	8-Hydroxyguanosine	Nucleotide And Its metabolites	Nucleotide and Its metabolites	MS1	0.7246	3868-31-3	282.056	299.087	0.741	M-H-CH4	1.042	rp	135407175	HMDB0002044	-	-	1847.72	2049	253.19	7155.08	795.729	5281.15	1528.01	1708.28	6382.2	1184.46	1972.78	1883.33	1857.99	--
MW0126889	C20H22O6	Triptonide	Heterocyclic compounds	Heterocyclic compounds	MS1	0.9779	38647-11-9	374.156	358.142	1.1957	M-H+NH3	0.9035	rp	65411	-	-	-	31292	44695	52495.7	22752	11426	27020.9	56228.7	87793	120431	19679.8	39917.2	40412.4	40312.5	--
MW0015513	C20H27FO2	9alpha-Fluoro-17,17-dimethyl-18-norandrostane-4,13-dien-11beta-ol-3-one	Hormones and hormone related compounds	Hormones and hormone related compounds	MS1	0.9141	3863-16-9	355.157	318.2	11.7139	M-2H+K	3.771	rp	92135818	-	-	-	53060.2	93341.6	54673.9	133449	95623.5	132996	85960.8	55462.9	79608.5	114168	71354.7	71273	71656.3	--
MW0141079	C6H11Cl3O3	1,2,3-Tris(chloromethoxy)propane	Others	Others	MS1	0.7126	38571-73-2	352.974	235.977	5.7848	3M-2H	1.5565	rp	62896	-	-	C19544	5621.61	1895.96	575.413	8466.51	2043.01	3311.65	3284.45	144.263	5068.45	4674.33	4244.21	4250.31	4100.34	--
MW0120265	C17H18BrN3O	4-Bromo-2-{[(1-propyl-1H-benzimidazol-2-yl)amino]methyl}phenol	Benzene and substituted derivatives	Benzene and substituted derivatives	MS1	0.6738	384351-72-8	342.026	359.063	1.6252	M-H-CH4	3.3085	rp	1341123	-	-	-	3272.9	3042.85	259.125	1859.12	998.428	3420.78	1068.43	1589.36	1043.56	1776.83	650.651	814.498	860.341	--
MW0122088	C15H16ClN3O3	6-Chloro-7-{[2-(morpholin-4-yl)ethyl]amino}quinoline-5,8-dione	Aldehyde,Ketones,Esters	Ketones	MS2-Search-DB	0.7794	383907-43-5	320.091	321.088	4.6437	M-H	21.5909	rp	379077	-	45526	-	12025.3	23339.7	12039.3	52873.2	33833.5	46013.1	33277	48516.3	68420.8	37607.8	20425.7	20555.9	20540.5	--
MW0049205	C27H41NO8	Deltaline	Heterocyclic compounds	Heterocyclic compounds	MS2-Search-DB	0.8007	3836-11-9	542.245	507.283	3.1223	M+Cl	18.5592	rp	441728	-	44191	C08679	33479.4	65389.3	60443.3	21923.1	14580.9	16798.9	33200.9	21021.1	24780.2	6769.89	41931.7	41930.7	42009	--
MW0117648	C11H12F2N2	2-(5,7-Difluoro-2-methyl-1H-indol-3-yl)ethanamine	Heterocyclic compounds	Indole and Its derivatives	MS1	0.9493	383145-87-7	629.277	210.097	2.1797	3M-H	2.13725	rp	1381953	-	-	-	6354.04	20614.3	12583	704.446	481.574	536.031	1833.64	5018.71	2329.29	245.946	7075.04	7038.4	7075.69	--
MW0004501	C11H14BrNO3S	4-[(4-Bromo-3-methylphenyl)sulfonyl]morpholine	Benzene and substituted derivatives	Benzene and substituted derivatives	MS1	0.744	380846-85-5	401.96	320.986	3.081	M+Cl+HCOOH	14.3497	rp	2561513	-	-	-	7841.21	109183	72616.2	211.062	3380.92	224.6	27255	18768.4	6889.4	123.255	27699.4	27909	27903.8	--
MW0122389	C8H3BrFNO2	7-Bromo-5-fluoro-1H-indole-2,3-dione	Heterocyclic compounds	Indole and Its derivatives	MS1	0.7327	380431-78-7	241.92	242.933	1.8903	M-H	15.2943	rp	2342117	-	-	-	282564	64342.7	4637.3	1.52698e+06	274686	435119	134901	53638.5	426404	576952	298568	298821	300339	--
MW0139327	C20H20O4	Phaseollidin	Heterocyclic compounds	Heterocyclic compounds	MS1	0.9901	37831-70-2	405.108	324.136	3.8996	M+Cl+HCOOH	0.398	rp	119268	HMDB0033669	-	C05230	7861.55	15888.1	9723.72	10074.6	7515.82	7821.92	9921.1	8189.34	11875.9	6169.18	13771.9	13791	14041.4	--
MW0001426	C12H14BrNO4S	1-[(4-Bromophenyl)sulfonyl]piperidine-3-carboxylic acid	Benzene and substituted derivatives	Benzene and substituted derivatives	MS1	0.7304	377772-91-3	347.977	348.981	1.3611	M-H	0.801	rp	2770157	-	-	-	993.845	861.681	718.663	1121.2	423.784	1413.22	2582.12	1977.22	513.535	3328.66	1194.78	1273.64	1287.1	--
MW0127350	C7H5NOS	4-Hydroxyphenyl thiocyanate	Aldehyde,Ketones,Esters	Esters	MS2-Search-DB	0.8981	3774-52-5	150.002	151.009	4.7347	M-H	3.10079	rp	220327	HMDB0040578	-	-	858906	1.4373e+06	751380	605055	1.60816e+06	670955	1.2892e+06	1.17728e+06	1.08002e+06	1.82371e+06	907498	909401	906936	--
MW0157494	C12H22N4S4	Thiadiazin	Heterocyclic compounds	Heterocyclic compounds	MS1	0.7064	3773-49-7	321.029	350.073	3.329	M-H-C2H4	1.824	rp	92200	-	-	C18628	2804.36	5618.71	2428.49	317.737	138.469	264.687	1042.79	847.323	503.155	92.428	1519.97	1595.38	1496.49	--
MEDN0380	C16H30O2	FFA(16:1)	FA	FFA	MS2-Search-Local	0.942	373-49-9	253.217	254.225	10.7129	M-H	4.60339	rp	-	HMDB0003229	-	C08362	1.34195e+06	1.77978e+06	1.0293e+06	5.17712e+06	4.32103e+06	4.73138e+06	4.82663e+06	2.41454e+06	3.20452e+06	2.10803e+06	1.53153e+06	1.53848e+06	1.53194e+06	ko00061
MW0125692	C19H20N2OS	N-Cyclohexyl-10H-phenothiazine-10-carboxamide	Alcohol and amines	Amines	MS1	0.7119	371937-04-1	323.122	324.13	3.081	M-H	1.585	rp	705769	-	-	-	926.939	9013.28	13562.6	2337.07	789.686	1457.22	5878.42	9189.39	4412.89	347.199	4816.82	4818.8	4789.99	--
MW0117159	C17H12Cl2N4O	1'-hydroxytriazolam	Heterocyclic compounds	Heterocyclic compounds	MS1	0.7015	37115-45-0	339.003	358.039	3.9409	M-H-H2O	2.04125	rp	1963	HMDB0061053	2914	-	6462.14	22962.1	8716.21	5.62931e+06	4.0337e+06	5.62945e+06	3.62611e+06	3.11954e+06	4.17394e+06	2.73179e+06	79030.1	79294.5	80641.1	--
MW0141153	C6H8N2O4S2	1,3-Benzenedisulfonamide	Benzene and substituted derivatives	Benzene and substituted derivatives	MS1	0.7225	3701-01-7	190.999	235.993	8.2489	M-H-CO2	1.1295	rp	3090044	-	-	C14182	59516.4	146481	95564.7	2.31345e+06	1.65771e+06	2.30559e+06	1.4902e+06	1.28199e+06	1.71534e+06	1.12267e+06	79254.2	79323.3	80479	--
MW0127250	C9H8N4S	2-Amino-4-methyl-6-(methylsulfanyl)-3,5-pyridinedicarbonitrile	Heterocyclic compounds	Heterocyclic compounds	MS1	0.8878	369604-76-2	611.135	204.047	1.3446	3M-H	5.0825	rp	911668	-	-	-	12760.9	15054.5	6864.32	1444.49	6905.85	166.503	7856.13	2376.63	201.452	2714.45	11898.6	11908	11728.9	--
MW0112162	C3H5NO5	2-Hydroxy-3-nitropropanoic acid	Organic acid And Its derivatives	Organic acid And Its derivatives	MS1	0.704	36629-54-6	134.005	135.017	5.4913	M-H	1.93075	rp	3325078	-	-	-	221.456	1119.29	928.738	1739.02	361.095	976.222	3072.75	2272.28	1287.39	3650.29	538.027	462.911	530.024	--
MW0119788	C15H9NO5	4-(1,3-Dioxo-1,3-dihydro-2H-isoindol-2-yl)-2-hydroxybenzoic acid	Organic acid And Its derivatives	Organic acid And Its derivatives	MS1	0.6953	36467-52-4	318.018	283.048	0.7079	M+Cl	2.31875	rp	246391	-	-	-	1057.04	2718.96	1873.23	837.419	586.255	2607.58	998.718	1455.49	1508.44	578.994	1571.52	1566.42	1566.35	--
MEDN1098	C6H12O3	2-Ethyl-2-hydroxybutyric acid	Organic acid And Its derivatives	Organic acid And Its derivatives	MS2-Search-DB	0.715	3639-21-2	131.071	132.079	3.3208	M-H	3.11281	rp	77199	HMDB0001975	6411	-	70489.9	84395.5	74052.5	31034.8	27141.1	32028.7	74191.2	32383.8	51781.6	18228.2	59022.5	59777.7	59107.8	--
MW0144865	C6H12O5	L-Rhamnose	Carbohydrates and Its metabolites	Sugars	MS2-Search-Local	0.8785	3615-41-6	201.025	164.069	0.6913	M+K-2H	15.3567	rp	25310	HMDB0000849	-	C00507	61989.9	37431.2	24274.3	32115.7	12810.6	23123.7	13447.6	22977	64277.5	56340.5	44612.5	44343.9	44679.8	ko00051,ko01100,ko01120
MW0114955	C8H15NO6	N-Acetyl-D-Mannosamine	Alcohol and amines	Amines	MS2-Search-Local	0.6727	3615-17-6	256.058	221.09	0.8071	M+Cl	6.94088	rp	439281	HMDB0001129	-	C00645	90991.1	503715	269333	23341.8	248523	57661.2	217995	105327	47047.2	80705	164761	165325	163787	ko00520,ko00541,ko01100
MW0006081	C15H16O5	Ascochitin	Benzene and substituted derivatives	Benzene and substituted derivatives	MS1	0.7039	3615-05-2	231.102	276.1	4.8587	M-H-CO2	1.93425	rp	73486	-	85098	-	1365.86	1664.55	1359.21	546.153	347.586	491.28	1197.4	2286.06	2206.15	1212.55	1030.18	783.514	967.023	--
MW0105350	C5H7N5O	6-Hydrazino-3-pyridazinecarboxamide	Alcohol and amines	Amines	MS1	0.5196	3614-47-9	124.04	153.065	3.8252	M-H-C2H4	12.3502	rp	71653	-	-	-	3688.26	5009.27	3380.09	4521.15	2717.91	4258.88	3125.51	2740.84	4006.88	1343.35	3907.64	3890.34	4030.11	--
MW0102866	C6H6O4	trans,trans-Muconic acid	FA	FFA	MS2-Search-DB	0.5759	3588-17-8	141.017	142.027	9.6091	M-H	9.14392	rp	5356793	HMDB0002349	6639	-	196815	403372	137985	1.29403e+06	970157	1.05249e+06	965054	811456	1.28839e+06	906440	1.24474e+06	1.33e+06	808923	--
MW0005369	C11H7ClOS	5-(2-Chlorophenyl)thiophene-2-carbaldehyde	Benzene and substituted derivatives	Benzene and substituted derivatives	MS1	0.7264	356570-11-1	220.99	221.991	1.216	M-H	0.96675	rp	3578057	-	-	-	621.39	630.498	1020.17	3424.98	1444.09	3556.91	1975.49	4249.74	4880.05	1151.15	1710.33	1694.31	1710.51	--
MW0114642	C10H12O4	Isobutyrylphloroglucinol	Benzene and substituted derivatives	Phenolics	MS2-Search-DB	0.6828	35458-21-0	233.019	196.074	6.7357	M+K-2H	9.75465	rp	5326317	-	-	C07351	69466.8	125451	62488.1	173406	122755	166528	114055	91456.5	121620	83118.5	85796.3	85376.4	85477.4	--
MW0006529	C15H16Cl2N2O8	Chloramphenicol succinate	Benzene and substituted derivatives	Benzene and substituted derivatives	MS1	0.5067	3544-94-3	524.992	422.028	1.7084	M+Cl+NaCOOH	13.3378	rp	656580	-	643	C11727	302.75	173.676	927.486	374.88	210.265	401.703	684.588	227.363	287.655	255.672	632.114	628.369	654.251	--
MW0004194	C15H14BrNO3S	3-Thiophenecarboxylic acid,2-[(3-bromobenzoyl)amino]-4,5-dimethyl-,methyl ester	Benzene and substituted derivatives	Benzene and substituted derivatives	MS1	0.7374	353781-69-8	339.982	368.986	2.7089	M-H-CO	0.51125	rp	1219226	-	-	-	505.333	1976.59	1250.79	172.41	396.899	372.263	1968.84	10233.9	1762.85	4090.67	2063.1	2076.34	1930.35	--
MW0152034	C22H18N2O9	Kinamycin D	Heterocyclic compounds	Heterocyclic compounds	MS1	0.9594	35303-14-1	453.092	454.101	3.9078	M-H	1.69499	rp	135440049	-	-	C12394	5464.86	10494.6	5298.5	5741.61	4397.6	5803.16	3921.4	3107.7	5376.59	3066.15	7542.95	7518.43	7556.72	ko01057
MW0124440	C18H16O3	Ipriflavone	Flavonoids	Flavonoid	MS1	0.9443	35212-22-7	315.076	280.11	8.2571	M+Cl	2.36125	rp	3747	HMDB0032987	84971	D01338	18491.5	45354.9	23003.3	21868.4	43431.8	25708.2	39699.3	25533	21676.4	22713.5	29561.7	29444.1	29557.2	--
MW0004710	C6H5BrClNO2S	4-Bromo-2-chlorobenzenesulfonamide	Benzene and substituted derivatives	Benzene and substituted derivatives	MS1	0.6906	351003-59-3	269.88	270.889	0.8732	M-H	2.52775	rp	2734764	-	-	-	1052.47	16554.3	4244.17	2573.9	3062.7	1915.14	3360.37	10741	167.993	320.296	5035.33	4885.86	5022.58	--
MW0121953	C19H16BrNO3	6-Bromo-2-[4-(propan-2-yloxy)phenyl]quinoline-4-carboxylic acid	Organic acid And Its derivatives	Organic acid And Its derivatives	MS1	0.9673	351001-10-0	421.998	387.029	4.0319	M+Cl	1.35125	rp	993698	-	-	-	2947.7	4977.38	5711.47	3446.68	192.534	9922.11	33617.5	19053.1	11058.9	3952.4	7870.4	7811.98	7872.22	--
MW0122462	C18H21N5O3	7H-Purine-7-acetamide,1,2,3,6-tetrahydro-1,3-dimethyl-N-[4-(1-methylethyl)phenyl]-2,6-dioxo-	Alcohol and amines	Amines	MS1	0.7495	349085-38-7	326.131	355.164	1.7911	M-H-C2H4	13.901	rp	1150897	-	-	-	10704.7	24203.7	21104.2	5916.75	1945.27	2672.84	10099.9	6368.26	7188.2	136.362	12442.4	12389.9	12379.4	--
MW0118412	C4H5ClN2O2S2	2-Chloro-4-methyl-1,3-thiazole-5-sulfonamide	Alcohol and amines	Amines	MS1	0.5496	348086-67-9	263.935	211.948	1.2784	M+Cl+NH3	10.2415	rp	12094251	-	-	-	263.116	232.54	65.977	117.939	370.452	832.509	216.385	114.593	194.659	162.616	466.357	419.07	483.98	--
MW0124345	C16H12N2O6	Hydroxydehydronifedipine lactone	Aldehyde,Ketones,Esters	Ketones	MS1	0.7176	34785-00-7	327.062	328.07	4.9414	M-H	1.3405	rp	13599652	-	-	-	3804.72	5861.59	2336.23	29317.4	16603.1	24231.7	17277.4	29241.2	43289.1	24673.8	7129.32	7132.58	7209.81	--
FDATN00364	C16H18N3NaO5S	Amoxicillin Sodium	Others	FDA	MS1	0.9137	34642-77-8	372.069	387.087	1.7746	M-H-CH2	3.7895	rp	23663126	-	-	-	46930.2	96315.3	51904.5	40270.6	64727.2	34132.8	60286.8	28466.9	38168.3	42157	88636.5	91754.1	95445.5	--
MW0119524	C10H7ClO2S	3-Chloro-6-methylbenzo[b]thiophene-2-carboxylic acid	Organic acid And Its derivatives	Organic acid And Its derivatives	MS1	0.7213	34576-96-0	224.98	225.986	3.4448	M-H	1.18025	rp	815185	-	-	-	2168.93	4004.82	1765.07	2739.63	2848.44	3387.75	4702.78	3170.64	1521.38	3688.6	2774.36	2677.98	2817.09	--
MW0004988	C11H14FNO2	4-Fluoro-N-(2-hydroxy-1,1-dimethylethyl)benzamide	Benzene and substituted derivatives	Benzene and substituted derivatives	MS1	0.6834	343316-37-0	246.076	211.101	3.5771	M+Cl	2.8575	rp	884880	-	-	-	3768.79	1638.51	7219.68	2002.23	2780.12	578.947	726.918	978.498	846.432	1996.5	1749.06	1800.71	1735.91	--
MEDP0318	C10H12N2O3	Kinurenine	Amino acid and Its metabolites	Amino acid derivatives	MS1	0.5612	343-65-7	243.052	208.085	1.3528	M+Cl	9.48075	rp	846	HMDB0000684	-	C00328	6886.41	6623.13	8697.42	18040	8509.4	2614.22	9807.78	14185.4	16238.8	27464.4	7028.57	6504.83	7035.92	ko00380,ko01100,ko01240,ko05143
MW0104193	C8H11ClO5	1,4-Diethyl 2-chloro-3-oxobutanedioate	Organic acid And Its derivatives	Organic acid And Its derivatives	MS1	0.6646	34034-87-2	179.013	222.03	13.8426	M-H-COCH2	3.74675	rp	10998635	-	-	-	33591.7	53920.7	29508.2	696669	870462	300956	249054	1.17416e+06	542174	376248	57061.6	56939.9	55484.7	--
MW0106688	C8H14N2O2	Etiracetam	Heterocyclic compounds	Heterocyclic compounds	MS1	0.8217	33996-58-6	169.098	170.106	2.1549	M-H	8.8195	rp	59708	-	85076	-	11948	24008.2	20118.3	11864.8	8980.44	10270.2	13830.5	12095.6	18466.8	5921.17	18600.1	18815.9	18852.4	--
MW0001576	C14H10ClN3O4S	1H-Benzimidazole,1-[(2-chloro-5-nitrophenyl)sulfonyl]-2-methyl-	Benzene and substituted derivatives	Benzene and substituted derivatives	MS1	0.5512	337506-43-1	371.976	351.008	1.204	M-2H+Na	10.1358	rp	1122738	-	-	-	144.839	516.779	410.288	1058.24	485.599	270.898	90.321	192.446	262.306	107.03	765.22	697.494	758.734	--
MW0126342	C19H15F7N4O2	Pyrifluquinazon	Heterocyclic compounds	Heterocyclic compounds	MS1	0.6836	337458-27-2	499.07	464.108	8.9269	M+Cl	2.85128	rp	11842644	-	-	-	5340.29	14575.8	6984.44	1727.46	1999.72	1788.71	2201.28	100.318	1957.52	388.435	4395.79	4603.23	4313.22	--
MW0105364	C4H5NO4S	Acesulfame	Heterocyclic compounds	Heterocyclic compounds	MS1	0.6952	33665-90-6	133.991	162.994	12.0524	M-H-CO	2.321	rp	36573	HMDB0033585	-	-	9571.43	19355.5	12458.2	30362.8	17800.6	39806	16444.7	13072.4	20401.9	13825.6	15090.7	14897.5	14728	--
MW0117243	C20H20INO	1-Pentyl-3-(2-iodobenzoyl)indole	Heterocyclic compounds	Indole and Its derivatives	MS1	0.7477	335160-91-3	402.036	417.059	0.7327	M-H-CH2	0.0903949	rp	57458891	-	85068	-	2150.48	2041.16	444.682	7932.44	268.52	6431.17	1879	2420.43	6264.12	1025.01	2448.61	2469.25	2429.78	--
MW0116769	C26H34N2O	1-[(N-Methyl-2-piperidinyl)methyl]-3-(1-adamantanecarbonyl)-1H-indole	Heterocyclic compounds	Indole and Its derivatives	MS1	0.645	335160-66-2	425.239	390.267	3.2918	M+Cl	4.7155	rp	10293794	-	85064	-	6803.9	14322.6	17772.7	2786.43	2390.02	2141.58	7373.17	3474.55	4032.95	392.537	7237.61	7276.32	7256.07	--
MW0010585	C29H32O13	Etoposide	Others	Others	MS1	0.5689	33419-42-0	587.176	588.184	2.3451	M-H	8.99607	rp	36462	HMDB0014911	558	C01576	365.714	2543.63	1651.35	75.154	169.802	135.965	165.279	167.744	232.409	33.878	780.667	752.832	743.341	ko04976
MW0127336	C15H12N2S2	4-[4-(Phenylthio)phenyl]-1,3-thiazol-2-ylamine	Heterocyclic compounds	Heterocyclic compounds	MS1	0.6019	333773-69-6	319.017	284.044	3.8954	M+Cl	7.0255	rp	780601	-	-	-	368.307	4513.27	1169.33	1023.75	901.933	1083.53	1507.23	367.69	1684.12	2175.45	871.31	921.509	995.308	--
MW0008466	C15H17NOS	N-(4-Phenylbutyl)-2-thiophenecarboxamide	Benzene and substituted derivatives	Benzene and substituted derivatives	MS1	0.6866	332402-41-2	214.108	259.103	3.9078	M-H-CO2	2.71225	rp	2058785	-	-	-	1330.69	8698.35	9822.12	585.205	177.626	224.341	2456.36	310.314	519.52	53766.2	2474.49	2552.61	2522.76	--
MW0105068	C8H8NO4P	3-Indoxyl phosphate	Benzene and substituted derivatives	Benzene and substituted derivatives	MS2-Search-DB	0.6335	3318-43-2	249.978	213.019	13.5077	M+K-2H	20.8417	rp	76830	-	103478	-	1.32155e+06	7.10241e+06	3.8933e+06	6.85937e+06	4.52914e+06	7.68428e+06	5.79418e+06	1.66304e+07	1.09005e+07	5.42469e+06	2.57254e+06	2.63147e+06	2.63206e+06	--
FDATN00575	C23H26ClN7O3	Avanafil	Others	FDA	MS2-Search-Local	0.5807	330784-47-9	499.203	483.179	2.8412	M+NH4-2H	6.16395	rp	9869929	-	-	-	109335	266527	344771	61006.6	46126.2	51753.7	143029	80664.1	88171.6	20365	183464	185782	184475	--
MW0121980	C16H10BrNO2	6-Bromo-2-phenyl-4-quinolinecarboxylic acid	Organic acid And Its derivatives	Organic acid And Its derivatives	MS1	0.665	33007-99-7	361.955	326.99	4.8587	M+Cl	3.72425	rp	208775	-	-	-	59087.7	31180.4	44910.3	5.22221e+06	3.742e+06	5.20448e+06	3.36401e+06	2.89386e+06	3.87208e+06	2.53424e+06	78341.7	80557.2	81106.5	--
MW0119522	C9H6ClFN2OS	3-Chloro-6-fluoro-1-benzothiophene-2-carbohydrazide	Benzene and substituted derivatives	Benzene and substituted derivatives	MS1	0.8294	329219-36-5	278.949	243.987	1.1393	M+Cl	8.34875	rp	692995	-	-	-	31357.3	36440.3	35437.5	44977.7	45601.9	28868.6	77862.9	18932.8	49201.1	21432	21290.3	22020	23384.7	--
MW0147379	C13H9Cl2NO4	Chlomethoxyfen	Benzene and substituted derivatives	Benzene and substituted derivatives	MS1	0.5878	32861-85-1	311.989	312.991	2.7089	M-H	7.84175	rp	36250	-	-	C19066	1004.09	4592.58	1403.44	181.253	304.462	320.325	988.447	121.27	234.35	216.088	1647.8	1644.05	1647.8	--
MW0005712	C10H8N2O2	5-Nitro-1-naphthalenamine	Benzene and substituted derivatives	Benzene and substituted derivatives	MS1	0.6685	3272-91-1	233.06	188.059	8.1	M-H+HCOOH	3.55625	rp	76759	-	-	-	1533.12	1850.51	143.749	319.867	238.047	28492.5	9798.65	4560.31	10005.4	6118.49	1846.22	1974.4	1996.83	--
MW0142430	C6H6O4	2-Hydroxymuconate semialdehyde	Organic acid And Its derivatives	Organic acid And Its derivatives	MS2-MetDNA	0.8805	3270-98-2	141.017	142.027	8.7367	M-H	7	rp	5280366	-	-	C00682	1.34843e+06	1.71803e+06	783747	7.29284e+06	2.6409e+06	2.52088e+06	4.96721e+06	5.32899e+06	330077	3.76944e+06	1.40883e+06	1.32338e+06	1.3967e+06	ko00361,ko00362,ko01100,ko01120,ko01220
MEDP0519	C6H13NO2	L-Norleucine	Amino acid and Its metabolites	Amino acids	MS2-MetDNA	0.6669	327-57-1	168.046	131.095	1.1957	M+K-2H	6.75	rp	21236	HMDB0001645	-	C01933	16338.4	31773.3	12402.9	39831.2	22693.9	39804.7	17969.2	16352.8	37717.9	18776.4	25556.3	25657.4	25813	--
MW0006709	C12H12N2O3S	Dapsone hydroxylamine	Benzene and substituted derivatives	Benzene and substituted derivatives	MS1	0.6328	32695-27-5	149.009	264.057	6.5786	M-H+Cl	5.3425	rp	65387	HMDB0060984	-	-	20726.8	42964.5	21281.4	45262.3	46082.7	45090.1	38799.9	37804.6	40460.9	28147.1	31604.8	31735.5	31553.4	--
MW0114174	C5H10O6	D-Arabinonic acid	Organic acid And Its derivatives	Organic acid And Its derivatives	MS2-Search-DB	0.753	32609-14-6	165.04	166.048	9.4892	M-H	2.9333	rp	122045	HMDB0000539	-	C00878	60922.2	155120	85126.6	47455.2	134928	52443	120300	50664.5	47534.2	56689.5	99279.5	99002.1	99204	ko00053
MW0112979	C9H7F3O2S	4,4,4-Trifluoro-1-(5-methylthiophen-2-yl)butane-1,3-dione	Aldehyde,Ketones,Esters	Ketones	MS1	0.6976	326-72-7	256.998	236.012	5.4326	M-2H+Na	2.21225	rp	255120	-	-	-	1747.49	2791.12	1548.7	4284.59	6354.8	749.118	7385.4	5545.63	9551.64	5451.96	749.8	813.686	835.046	--
MW0120960	C10H10Cl2N2	5,6-Dichloro-1-ethyl-2-methyl-1H-benzo[d]imidazole	Benzene and substituted derivatives	Benzene and substituted derivatives	MS1	0.697	3237-62-5	227.012	228.022	3.0359	M-H	2.2405	rp	76717	-	-	-	6406.9	16603.2	10220.1	2671	4389.17	1617.55	4508.6	2602.18	4494.61	1189.2	6260.64	6186.72	6173.52	--
MW0011982	C16H32O4	10,16-Dihydroxyhexadecanoic acid	FA	Oxidized lipids	MS2-Insilico	0.5071	3233-90-7	269.211	288.23	9.2907	M-H2O-H	5.25433	rp	441449	HMDB0037798	-	C08285	39930.9	24990.8	10492.2	16486.3	5271.13	6948.28	14412.2	2397.12	10973.2	7479.94	29121.1	29099.6	29026.6	ko00073
MW0145074	C25H29NO4	Ancistrocladine	Heterocyclic compounds	Heterocyclic compounds	MS1	0.6741	32221-59-3	406.208	407.21	3.0313	M-H	3.29436	rp	161741	-	-	C09335	230.991	221.371	760.009	333.82	258.758	809.788	699.936	434.953	561.408	443.928	638.588	683.427	678.449	--
MW0137740	C14H16ClO6P	Coumaphos-O-analog	Heterocyclic compounds	Heterocyclic compounds	MS1	0.815	321-54-0	345.035	346.037	12.1268	M-H	9.24225	rp	9453	-	-	-	4467.22	10687.8	5700.32	28267.7	17555.5	22482.6	19244.6	16143.8	27196.7	15709	8968.75	9004.08	8797.56	--
FDATN01502	C10H12N10O4S	Adenine sulfate	Others	FDA	MS1	0.5303	321-30-2	403.055	368.076	6.5786	M+Cl	11.5758	rp	9449	HMDB0014646	-	C07240	1984.12	4781.7	2294.81	5402.66	4888.2	4557.07	3823.16	4949.93	6152.29	4301.74	4108.21	4078.87	4074.36	ko04976
MW0107554	C6H8O7	Isocitric acid	Organic acid And Its derivatives	Organic acid And Its derivatives	MS2-Search-Local	0.8966	320-77-4	191.019	192.027	1.131	M-H	3.64226	rp	1198	HMDB0000193	3328	C00311	683428	558716	292011	378390	258568	246772	188334	85430.7	313752	226459	411399	420787	415327	ko00020,ko00630,ko00720,ko01060,ko01061,ko01062,ko01063,ko01064,ko01065,ko01066,ko01070,ko01100,ko01110,ko01120,ko01200,ko01210,ko01230,ko01240,ko04922,ko05230
MW0008950	C15H17N	N-Benzyl-alpha-methylbenzylamine	Benzene and substituted derivatives	Benzene and substituted derivatives	MS1	0.7438	3193-62-2	246.11	211.136	0.7941	M+Cl	0.249	rp	519427	-	-	-	3468.43	7644.64	4668.79	2384.34	1644.06	1166.16	2400.73	352.592	2291.82	1015.13	3318.29	3223.31	3210.83	--
MW0002235	C10H9Cl2NO4S	2,4-Dichloro-5-[(cyclopropylamino)sulfonyl]benzoic acid	Benzene and substituted derivatives	Benzene and substituted derivatives	MS1	0.6444	31914-94-0	343.923	308.963	2.9487	M+Cl	24.835	rp	2577227	-	-	-	187576	363232	158190	342592	252820	302632	293464	207658	281734	129249	337278	338793	338808	--
MW0168532	C6H8O5	2-Oxoadipic Acid	Organic acid And Its derivatives	Organic acid And Its derivatives	MS2-Search-Local	0.7644	3184-35-8	205.034	160.037	1.1379	M+HCOO	1.14648	rp	71	HMDB0000225	-	C00322	53236.6	72886.9	14015	73029.6	73738.7	51388.6	23547.9	9342.89	37441.1	37175.3	72783.8	71859.4	74002.2	ko00300,ko00310,ko00380,ko00680,ko01100,ko01110,ko01120,ko01210,ko01230,ko01240
MW0006767	C14H9BrN2O4	Dianix ER	Benzene and substituted derivatives	Benzene and substituted derivatives	MS1	0.5714	31810-89-6	332.939	347.975	3.3786	M-H-CH2	38.9198	rp	33774	-	-	-	5892.63	11981.8	7005.14	1864.73	1527.17	5921.6	9726.82	4539.6	1119.12	909.325	7875.6	7810.04	7792.29	--
MEDL02283	C8H9NO3	2-amino-3-methoxy-benzoic acid	Phenolic acids	Phenolic acids	MS2-Search-Local	0.7263	3177-80-8	166.05	167.058	5.1399	M-H	4.54382	rp	255720	HMDB0060374	-	C05831	5685.05	8728.54	7923.13	8182.51	6871.44	8446.57	10942.6	8985.83	12848.1	4269.41	6496.76	6379.74	6501.42	ko00380
MW0152830	C18H29NO4	Lycofawcine	Aldehyde,Ketones,Esters	Esters	MS1	0.7263	3175-90-4	390.201	323.21	2.663	M-H+NaCOOH	15.8538	rp	5462444	-	-	C09878	23900.1	34666.1	42738.7	19986.8	13805.8	11661.7	30320.5	19138.5	26576.8	2885.41	24004.1	23748.4	22459.3	--
MW0121008	C9H6O4	5,7-Dihydroxychromone	Aldehyde,Ketones,Esters	Ketones	MS2-Insilico	0.5212	31721-94-5	223.027	178.027	4.6933	M+HCOO	4.16213	rp	5281343	HMDB0032950	-	C09001	110710	218552	96492.5	82478.3	221733	126425	173969	151325	89828.7	110160	117621	117406	117582	--
MW0127376	C4H5N3O2S	6-(Methylthio)-1,2,4-triazine-3,5(2H,4H)-dione	Aldehyde,Ketones,Esters	Ketones	MS1	0.6516	31697-20-8	225.995	159.01	12.0607	M-H+NaCOOH	4.38225	rp	273248	-	-	-	1526.87	1916.14	1672.64	5632.76	5058.87	5314.84	5000.02	2074.17	6278.67	3576.38	2085.99	2130.18	2119.77	--
MW0121970	C13H10BrNO2	6-Bromo-2-cyclopropyl-4-quinolinecarboxylic acid	Organic acid And Its derivatives	Organic acid And Its derivatives	MS1	0.9703	313241-16-6	325.957	290.99	2.9487	M+Cl	1.22425	rp	275790	-	-	-	40230.9	73862.2	32269.1	135125	89056.9	117074	91122.5	101543	128401	56163	76487.2	76494.3	76844	--
MW0005370	C8H6FN3O	5-(2-Fluorophenyl)-1,3,4-oxadiazol-2-amine	Benzene and substituted derivatives	Benzene and substituted derivatives	MS1	0.665	312272-59-6	178.036	179.049	1.1875	M-H	3.72525	rp	684415	-	-	-	40786.1	33211.7	22537.8	33570	29375.7	42376.7	38312.2	27347.8	50687.5	41419.6	40339.2	40331.5	40029.9	--
MW0006376	C12H6F2N2O6S	Bis(4-fluoro-3-nitrophenyl)sulfone	Benzene and substituted derivatives	Benzene and substituted derivatives	MS1	0.5026	312-30-1	342.978	343.991	0.7079	M-H	13.6577	rp	9398	-	-	-	1362.27	3428.5	1383.26	1206.9	1557.79	1489.31	714.721	278.651	929.938	740.246	1551.73	1562.51	1606.28	--
MW0106410	C19H17Cl2N3O5S	Dicloxacillin	Others	Others	MS1	0.587	3116-76-5	426.027	469.027	2.6841	M-H-COCH2	34.9714	rp	18381	HMDB0014628	3981	C06950	2932.05	3682.12	3958.78	15427.9	8127.12	12228.4	17895.2	29608.4	40194.4	11587.3	5714.49	5618.45	5764.99	--
MEDN0561	C11H16N2O8	N-Acetylaspartylglutamic acid	Amino acid and Its metabolites	Amino acid derivatives	MS2-Search-DB	0.6377	3106-85-2	341.038	304.091	1.1709	M+K-2H	8.0606	rp	188803	HMDB0001067	-	C12270	186233	287827	138234	119027	130610	150832	165916	130962	133136	88489.3	180454	181068	180461	ko00250,ko01100,ko04080
MW0117231	C7H9N2O	1-Methylnicotinamide	Alcohol and amines	Amines	MS1	0.5723	3106-60-3	240.034	137.071	2.957	M+Cl+NaCOOH	8.78025	rp	457	HMDB0000699	274	C02918	2242.11	2229.34	680.593	3814.47	3556.41	5285.93	1271.47	591.981	3685.47	2147.38	2207.68	2268.48	2197.93	ko00760,ko01100,ko04976
MW0124326	C20H24N2O2S	Hycanthone	Aldehyde,Ketones,Esters	Ketones	MS2-Search-DB	0.6516	3105-97-3	355.157	356.156	11.4405	M-H	17.5359	rp	3634	-	43996	D00541	5502.25	4942.82	10749.1	31885.1	55836.6	23291.2	74014.2	37140.5	41498.3	29616.3	10816.3	10810.7	10674.4	--
MW0120298	C10H4BrF4N	4-Bromo-6-fluoro-2-(trifluoromethyl)quinoline	Heterocyclic compounds	Heterocyclic compounds	MS1	0.7302	31009-33-3	291.941	292.946	1.7745	M-H	0.80775	rp	285541	-	-	-	3350.4	5084.66	3395.52	9300.28	4301.55	10981.3	7298.26	24870.5	23675.4	5342.79	9600.54	9478.8	9484.54	--
MW0117885	C16H17N3	2,4,7,9-Tetramethylbenzo[b][1,8]naphthyridin-5-amine	Benzene and substituted derivatives	Benzene and substituted derivatives	MS1	0.6275	309726-06-5	233.104	251.142	0.8484	M-H-NH3	5.619	rp	765471	-	-	-	4111.83	6512.09	4692.81	3630.31	2126.86	2920.4	3287.21	2004.82	2556.1	634.618	4097.09	3995.11	4029.87	--
MW0004846	C7H7ClN2O4S	4-Chloro-5-sulfamoylanthranilic acid	Benzene and substituted derivatives	Benzene and substituted derivatives	MS2-Search-DB	0.6943	3086-91-7	248.97	249.982	4.2468	M-H	21.4746	rp	76523	HMDB0060761	-	-	91968.4	228227	69491	57054.7	86246.5	51289	80429.3	25063.6	49966.5	35964.1	111422	108777	111223	--
MW0158047	C2H4Cl3O4P	Triclofos	Organic acid And Its derivatives	Phosphoric acids	MS2-Insilico	0.7129	306-52-5	243.917	227.891	1.8903	M+NH4-2H	1.37018	rp	5563	-	-	C07165	181297	24540.1	91502.6	946464	187674	226916	295675	282026	257943	341542	195549	193276	193668	--
MW0138237	C29H40N2O9	Geldanamycin	Heterocyclic compounds	Heterocyclic compounds	MS2-Search-DB	0.8418	30562-34-6	559.271	560.273	2.0557	M-H	6.93332	rp	5288382	-	45547	C11222	110164	217741	194728	77357.9	50783	58111.1	127995	72974.5	91676.6	23371	127237	127704	127249	--
MW0120641	C6H4N4O2S	4-Nitro-2,1,3-benzothiadiazol-5-amine	Benzene and substituted derivatives	Benzene and substituted derivatives	MS1	0.6643	30536-22-2	608.995	196.006	1.1461	3M-2H+Na	3.75975	rp	2772960	-	-	-	447.144	289.224	72.85	287.01	290.279	555.721	123.071	122.046	867.78	223.439	512.202	491.823	487.545	--
MW0119612	C9H9NO2	3-Hydroxy-3-methyl-2,3-dihydro-1H-indol-2-one	Aldehyde,Ketones,Esters	Ketones	MS2-Search-DB	0.8924	3040-34-4	144.045	163.063	3.0148	M-H2O-H	3.28579	rp	151066	HMDB0004186	-	C05834	82166	125357	73526.1	58194.8	55830.2	59538.4	68166.9	78652.9	117697	50354	153801	154562	133149	ko00380
MW0000937	C9H8Cl2N4S	[3-[(2,4-Dichlorobenzyl)thio]-1H-1,2,4-triazol-5-yl]amine	Benzene and substituted derivatives	Benzene and substituted derivatives	MS1	0.6238	303150-34-7	272.978	273.985	2.9487	M-H	5.819	rp	737273	-	-	-	553.358	1685.31	182.717	796.872	1087.55	656.083	1150.04	2991.42	3519	1404.6	2179.9	2175.8	2126.16	--
MW0122473	C17H11F3O5	7-Hydroxy-3-(4-methoxyphenoxy)-2-(trifluoromethyl)-4H-chromen-4-one	Aldehyde,Ketones,Esters	Ketones	MS1	0.5224	302952-79-0	368.061	352.056	8.6706	M-H+NH3	12.1455	rp	5322368	-	-	-	2423.62	7295.97	2169.75	1637.95	1614.06	1242.82	1016.87	2422.47	1514.06	1394.15	2865.11	2829.26	2825.37	--
MW0119770	C10H6INO3	3-Quinolinecarboxylic acid,1,4-dihydro-6-iodo-4-oxo-	Organic acid And Its derivatives	Organic acid And Its derivatives	MS1	0.5895	302949-02-6	271.939	314.939	4.1559	M-H-COCH2	34.3972	rp	719683	-	-	-	6179.85	15301.1	8547.12	23978.3	15664.2	17708.4	20063.8	31043.5	33424.7	15101.3	16235.6	16211.7	16211.6	--
MW0153950	C16H20O6	Monocerin	Heterocyclic compounds	Heterocyclic compounds	MS1	0.7493	30270-60-1	307.118	308.126	6.0494	M-H	0.02875	rp	92267	-	-	C09953	1198.7	1509.06	1336.09	683.994	516.823	929.069	491.346	219.212	601.619	509.225	684.802	691.532	647.718	--
MW0003687	C12H13Cl2NO2	3,5-Dichloro-N-(2-methyl-3-oxobutan-2-yl)benzamide	Benzene and substituted derivatives	Benzene and substituted derivatives	MS1	0.656	29918-41-0	307.999	273.032	1.5787	M+Cl	4.1645	rp	3015486	-	-	-	347.02	3323.62	2544.2	6280	1139.08	9392.47	10251.8	2254.6	29431.2	34917.5	1151.88	1183.21	1035.66	--
MEDL02636	C10H15NO	Ephedrine	Benzene and substituted derivatives	Benzene and substituted derivatives	MS2-Search-DB	0.5438	299-42-3	202.066	165.115	0.741	M+K-2H	2.64925	rp	9294	HMDB0015451	44682	C01575	9368.87	10933.3	2472.23	78125.8	6687.21	47679.6	7856.91	10631	47188	10366.1	10970.4	10978	10964.9	ko00360,ko01063,ko01100
FDATP01159	C14H14N2O4S	Phenazine methosulfate	Organic acid And Its derivatives	Sulfonic acids	MS1	0.6608	299-11-6	387.034	306.067	3.1223	M+Cl+HCOOH	3.93075	rp	9285	-	-	C00200	211.295	338.927	1533.2	434.191	386.605	789.315	716.259	693.996	1399.97	176.022	1238.04	1257.24	1239.07	--
MW0140561	C16H20N2O12S3	(N-Sulfoindol-3-yl)methylglucosinolate	Organic acid And Its derivatives	Organic acid And Its derivatives	MS1	0.7617	29702-28-1	1055	528.018	12.0938	2M-H	12.9475	rp	6602379	-	-	C08428	2457.1	3691.22	1949.16	55090.8	40595.6	49274.1	42108.5	42347.3	60353	32508.9	3398.98	3335.08	3067.5	--
MW0002862	C7H4ClF2NO	2-Chloro-4,5-difluorobenzamide	Benzene and substituted derivatives	Benzene and substituted derivatives	MS1	0.6884	296274-32-3	211.97	190.995	0.7822	M-2H+Na	2.63025	rp	2317151	-	-	-	11343.5	20806.6	12130	9012.59	9444.75	13756.2	597.978	11049.1	10848	4692.2	12303.5	12327.4	12313.9	--
MEDN1087	C15H24N2O17P2	UDP-D-galactose	Carbohydrates and Its metabolites	Sugars	MS2-MetDNA	0.9157	2956-16-3	565.046	566.055	1.1502	M-H	3.0086	rp	6857410	HMDB0000302	-	C00052	598.853	4294.16	553.981	901.573	820.218	1363.04	1271.59	618.541	330.715	123.551	1373.52	1371.36	1400.51	ko00052,ko00520,ko00541,ko01100
MW0113021	C12H17NO5S	4-Aminophenyl-1-thio-beta-D-galactopyranoside	Benzene and substituted derivatives	Benzene and substituted derivatives	MS1	0.9556	29558-05-2	611.135	287.083	1.725	2M-2H+K	1.8585	rp	7408088	-	-	-	10392.6	15177.9	5574.65	4048.37	6783.57	4627.68	20773.6	6757.25	5459.25	2913.5	10514.1	10599.8	10609.6	--
MW0109281	C11H20N3O3PS	Pirimiphos-methyl	Heterocyclic compounds	Heterocyclic compounds	MS1	0.675	29232-93-7	357.087	305.096	2.7172	M+Cl+NH3	3.24825	rp	34526	-	72211	C18403	7062	16490.9	6992.44	1618.36	614.787	2420.31	497.266	6024.41	1719.04	582.967	5136.86	5099.6	5097.88	--
FDATN01288	C26H34O8	Methylprednisolone hemisuccinate	Hormones and hormone related compounds	Hormones and hormone related compounds	MS2-Search-DB	0.7024	2921-57-5	473.216	474.225	7.9842	M-H	7.94208	rp	16923	-	1235	D05000	12480.1	45516	10803.2	64533.5	110076	52169.6	99808.7	90095.3	90829.2	70808.5	20917.1	22351.2	19806.8	--
MW0127504	C2H4S5	Lenthionine	Heterocyclic compounds	Heterocyclic compounds	MS2-Insilico	0.5213	292-46-6	186.886	187.892	12.1764	M-H	0.495816	rp	67521	HMDB0031258	-	C08382	174415	316381	151580	73981.7	145594	46880.7	144608	338971	396961	219126	166517	165997	165885	--
MW0153424	C7H14NO4PS2	Mecarphon	Aldehyde,Ketones,Esters	Esters	MS2-Insilico	0.5542	29173-31-7	291.988	271.01	13.1976	M+Na-2H	3.66568	rp	34488	-	-	C19005	137167	301921	194858	5.11943e+06	2.34163e+06	4.33461e+06	1.8044e+06	2.26889e+06	3.0974e+06	1.93146e+06	380858	362706	378687	--
MW0005139	C12H8INO2	4-Iodo-4'-nitro-1,1'-biphenyl	Benzene and substituted derivatives	Benzene and substituted derivatives	MS1	0.5599	29170-08-9	359.913	324.96	1.2798	M+Cl	42.4412	rp	120142	-	-	-	5073.39	23322.1	11612.2	2857.28	260.281	2092.03	9169.6	25850.9	13774.3	1968.02	10336	10352.9	10353	--
MW0002076	C12H10Cl2N2S2	2,2'-Diamino-4,4'-dichlorodiphenyl disulfide	Benzene and substituted derivatives	Benzene and substituted derivatives	MS1	0.5096	29124-55-8	314.952	315.966	12.0607	M-H	13.113	rp	94742	-	-	-	572.62	444.35	466.254	174.799	194.628	188.831	256.362	254.427	135.678	249.923	679.565	700.644	681.819	--
MW0111988	C10H10Br2O2	2,5-Dibromo-3-isopropyl-6-methylbenzo-1,4-quinone	Benzene and substituted derivatives	Benzene and substituted derivatives	MS1	0.5828	29096-93-3	356.875	321.903	12.78	M+Cl	8.14	rp	34474	-	-	-	1793.3	3660.78	902.566	105367	56271.6	79767.1	57223.4	189949	155852	57381.6	23052.5	22671.4	24381.7	--
MW0109595	C6H12N2O4Se2	Seleno-DL-cystine	Amino acid and Its metabolites	Amino acid derivatives	MS2-Search-DB	0.6222	2897-21-4	380.92	331.915	13.516	M+HCOO	20.2532	rp	44123456	HMDB0004122	-	-	25702	39495	24369.8	202010	291216	95532.7	119754	440762	702265	563456	41747.3	42337.8	41296.8	--
FDATP00352	C30H41NO7	Fesoterodine Fumarate	Others	FDA	MS1	0.5524	286930-03-8	508.274	527.288	8.7367	M-H-H2O	10.0568	rp	9849808	HMDB0015648	-	-	2761.29	3203.73	2666.09	12120	8957.97	10517.5	11882.6	9345.05	17711.9	7185.23	5086.1	5037.86	5182.5	--
MW0006163	C18H13ClF6N2O3	Benzamide,N-[2-[(4-chlorophenyl)amino]-1-methyl-2-oxoethoxy]-3,5-bis(trifluoromethyl)-	Benzene and substituted derivatives	Benzene and substituted derivatives	MS1	0.6137	285986-88-1	453.038	454.052	1.7167	M-H	6.36363	rp	2726015	-	45253	-	5229.59	4141.73	6290.51	12286.9	1547.7	6225.72	11496.4	6986.98	13203.2	1792.62	7645.6	7632.81	7733.77	--
MW0003538	C15H15O2P	3-(Diphenylphosphino)propionic acid	Benzene and substituted derivatives	Benzene and substituted derivatives	MS1	0.9979	2848-01-3	293.054	258.081	1.8076	M+Cl	0.083	rp	3709176	-	-	-	22514.7	17426.7	13599.2	4741.07	7837.94	14841.5	27081	12500.5	13388.5	2673.8	17049.3	16499	16393.9	--
MEDTN00912	C10H11NO4	P-Hydroxyphenylacetylglycine	Benzene and substituted derivatives	Phenolic acids	MS1	0.7382	28116-23-6	453.098	209.069	4.2716	2M+Cl	0.4775	rp	440732	HMDB0000735	-	C05596	1036.72	1734.2	638.286	480.052	409.928	701.048	471.851	1095.79	859.528	132.099	1505.95	1480.49	1472.85	ko00350
MW0002636	C10H6ClNO2	Quinoclamine	Benzene and substituted derivatives	Benzene and substituted derivatives	MS2-Insilico	0.7094	2797-51-5	223.026	207.009	8.0587	M+NH4-2H	6.70146	rp	17748	-	-	C18584	148539	293416	185009	293697	526256	376602	248590	377056	541893	297652	195021	199018	198689	--
MW0120334	C5H4ClNO2	4-Chloro-1H-pyrrole-2-carboxylic acid	Organic acid And Its derivatives	Organic acid And Its derivatives	MS1	0.5158	27746-03-8	433.958	144.993	1.6009	3M-H	12.6402	rp	7130842	-	-	-	964.461	1635.92	1141.39	806.264	2520.28	2862.45	709.952	405.464	170.981	93.184	1707.14	1703.56	1738.86	--
MW0053478	C16H22O10	Geniposidic acid	Organic acid And Its derivatives	Organic acid And Its derivatives	MS2-Search-DB	0.6406	27741-01-1	355.109	374.121	3.1471	M-H2O-H	10.8226	rp	443354	-	-	C11673	120079	51116.5	34141.4	117251	26952.3	28211.9	159848	16241.4	193331	148327	93385.6	93082.3	93721.4	ko00902,ko01110
MW0126232	C10H9NO3S	Probenazole	Benzene and substituted derivatives	Benzene and substituted derivatives	MS1	0.7089	27605-76-1	204.012	223.03	5.4045	M-H-H2O	1.71525	rp	91587	-	-	C18483	5514.05	5647.21	2402.52	4528.85	518.719	905.929	3471.42	838.208	2440.37	225.045	1828.19	1774.86	1793.9	--
MW0125128	C11H7ClO4	Methyl 6-chloro-4-oxo-4H-chromene-2-carboxylate	Aldehyde,Ketones,Esters	Esters	MS1	0.7073	27455-31-8	236.993	238.003	2.0391	M-H	1.78375	rp	13426752	-	-	-	5072.74	8709.06	3004.6	1599.61	220.246	1740.59	929.6	6325.99	469.54	138.253	2942.83	2926.22	2981.28	--
MW0115946	C3H6N4O	(5-Amino-1H-1,2,4-triazol-3-yl)methanol	Heterocyclic compounds	Heterocyclic compounds	MS2-Search-DB	0.72	27277-03-8	227.103	114.054	2.2707	2M-H	2.80283	rp	222697	-	96367	-	219138	1.69858e+06	1.87415e+06	61309	35275.1	35033.4	473232	538200	300625	20352.5	572538	574654	574682	--
MW0004918	C18H30O3S	4-Dodecylbenzenesulfonic Acid	Benzene and substituted derivatives	Benzene and substituted derivatives	MS2-Search-Local	0.755	27176-87-0	325.183	326.192	11.9697	M-H	7.06956	rp	25457	HMDB0059915	-	-	79058.3	147550	66167.4	135854	115844	94412.2	113520	274203	191561	88110.4	73977.6	76970.9	74420.2	--
FDATN00746	C14H13N8NaO4S3	Cefazolin Sodium	Others	FDA	MS1	0.7971	27164-46-1	521.017	476.012	2.8341	M-H+HCOOH	10.4112	rp	23675322	-	-	-	17420.1	27807.2	35111.1	738.899	627.593	198.206	9781.11	10534.1	14088	1202.41	14731.5	14925	14866.2	--
MW0007342	C13H13IO4S	Hydroxy phenyl 4-methylbenzenesulfonoperoxoyl iodide	Benzene and substituted derivatives	Benzene and substituted derivatives	MS1	0.8859	27126-76-7	390.953	391.958	1.6668	M-H	5.18075	rp	325434	-	-	-	468086	630134	528469	484549	562947	803720	765679	960183	906725	429799	588545	588532	587377	--
MW0116615	C3H5N3O2	1,3,5-Triazinane-2,4-dione	Aldehyde,Ketones,Esters	Ketones	MS1	0.6309	27032-78-6	150.01	115.038	6.5786	M+Cl	5.441	rp	33674	-	-	-	1766.73	4437.24	2017.43	2944.88	6129.92	5262.78	4464.65	3092.51	2515.22	3360.6	3582.86	3583.32	3553.6	--
MW0109026	C20H32N6O12S2	Oxiglutatione	Amino acid and Its metabolites	Small Peptide	MS1	0.5109	27025-41-8	647.107	612.152	10.8204	M+Cl	13.0069	rp	65359	HMDB0003337	-	C00127	1992.57	9679.95	3553.36	304.712	2777.4	353.516	3777.11	691.725	1495.62	216.344	2407	2439.29	2463.54	ko00480,ko01100,ko01240,ko04216,ko04918,ko05415
MW0009352	C28H27ClF5NO	Penfluridol	Benzene and substituted derivatives	Benzene and substituted derivatives	MS1	0.9078	26864-56-2	568.169	523.17	3.8996	M-H+HCOOH	4.07785	rp	33630	-	-	D02630	2055.88	4236.35	2498.32	3056.7	2328.08	2796.36	2263.97	2044.48	2686.83	1193.93	4284.54	4327.48	4286.15	--
MW0013543	C39H74NO8P	2-Linoleoyl-1-palmitoyl-sn-glycero-3-phosphoethanolamine	GP	PE	MS2-Search-DB	0.7636	26662-95-3	714.505	715.515	10.7543	M-H	6.23973	rp	9546747	HMDB0008928	44965	-	168828	38519.6	5713.3	1.29274e+07	6.37305e+06	1.64499e+07	8.0223e+06	1.27334e+06	7.27059e+06	7.65587e+06	67195.8	67965.7	63215	--
MW0113873	C6H12O6	Aldehydo-D-galactose	Carbohydrates and Its metabolites	Sugars	MS2-MetDNA	0.9235	26566-61-0	215.032	180.063	0.7823	M+Cl	2.75	rp	3037556	HMDB0000143	-	C01582	32767.8	49801.4	32205.6	12589.9	20194.3	16043.4	19280.9	8766.34	11438.1	11405.4	23910.1	24019.3	23860.1	--
MEDN0461	C7H15O10P	D-Sedoheptuiose 7-Phosphate	Carbohydrates and Its metabolites	Phosphate sugars	MS2-Search-Local	0.7059	2646-35-7	306.057	425.93	1.1957	M+NH4-2H	8.88232	rp	165007	HMDB0001068	-	C00281	120267	219091	143395	115547	88055.1	153471	193594	185463	263291	76127	155856	155949	155989	--
MW0143265	C7H7BrN2S	4-Bromophenylthiourea	Benzene and substituted derivatives	Benzene and substituted derivatives	MS2-Insilico	0.5531	2646-30-2	210.928	231.949	12.6229	M-H2O-H	17.769	rp	2735620	-	-	C14644	1463.68	8100.02	4769.19	247232	215184	281348	216431	248311	368682	16572	54964.7	56466.6	53252.2	--
MW0106634	C14H14N2O5	Ethyl {[(1,3-dioxo-1,3-dihydro-2H-isoindol-2-yl)acetyl]amino}acetate	Aldehyde,Ketones,Esters	Esters	MS1	0.6765	2641-02-3	601.143	290.09	1.7497	2M-2H+Na	3.179	rp	344872	-	-	-	518.138	1183.61	1196.13	153.581	596.179	848.716	99.405	102.099	606.446	185.238	1166.31	1174.2	1035.23	--
MW0109543	C16H19N5O10S	S-(2,4-Dinitrophenyl)glutathione	Amino acid and Its metabolites	Small Peptide	MS1	0.6661	26289-39-4	340.042	473.085	1.3446	M-H-C5H8O4	3.67226	rp	97535	HMDB0062528	-	C11175	7381.43	12980.1	6891	9157.31	14370.7	15756.6	18637	15306.2	25385.7	11608.6	7390.38	7534.07	7400.53	--
MW0151260	CH5O4P	Hydroxymethylphosphonate	Organic acid And Its derivatives	Organic acid And Its derivatives	MS2-MetDNA	0.7453	2617-47-2	146.966	111.993	6.6861	M+Cl	9.25	rp	75795	-	-	C06455	127847	145479	130033	446810	351744	448777	376851	223266	348903	211179	165480	169663	148086	ko00440,ko01110
MW0118281	C11H9N3	2-Amino-9H-pyrido[2,3-b]indole	Heterocyclic compounds	Indole and Its derivatives	MS2-Search-DB	0.7211	26148-68-5	183.082	183.08	2.9487	M-	1.42924	rp	62805	HMDB0033141	-	C19186	1.75641e+06	3.11473e+06	1.60441e+06	1.85775e+06	1.33528e+06	1.70833e+06	1.51916e+06	1.05303e+06	1.58587e+06	804630	2.14637e+06	2.14885e+06	2.14887e+06	--
MW0142897	C21H41N7O11	3'-Deoxydihydrostreptomycin	Alcohol and amines	Alcohols	MS2-Insilico	0.6339	26086-49-7	586.286	567.286	3.1967	M+F	3.50715	rp	11953824	-	-	C03755	31275	32322.7	50482.5	32417.4	23334.3	34618.9	46181	13895.6	31754.4	15653.1	43961.8	44097.9	44096.4	--
MW0123254	C14H14N8O4S3	Cefazolin	Others	Medicine	MS1	0.9472	25953-19-9	453.022	454.03	1.3198	M-H	2.23136	rp	656510	HMDB0015422	-	-	8762.1	6972.2	8455.84	8915.42	5534.96	16282.8	1022.55	17130.8	5622.49	2665.37	11766.4	11832.8	11685.3	--
MW0124408	C10H9NO	Indole-3-Acetaldehyde	Heterocyclic compounds	Indole and Its derivatives	MS2-Search-Local	0.8032	2591-98-2	158.061	159.068	2.2293	M-H	3.36306	rp	800	HMDB0001190	-	C00637	64552.2	140972	88186	78849.2	74004.2	103347	131590	83971.4	89282.1	34790.6	88858.5	88871.4	88321.3	ko00380,ko01100
MW0107075	C10H19N3O4	Gly-Leu-Gly	Amino acid and Its metabolites	Small Peptide	MS1	0.7164	2576-67-2	200.14	245.138	1.2205	M-H-CO2	1.3905	rp	96805	-	22420	-	469.01	851.46	1268.68	1146.18	649.965	572.469	165.427	280.562	668.094	283.673	679.721	708.913	698.125	--
MW0105731	C17H24N6O3	Arginyl-Tryptophan	Amino acid and Its metabolites	Amino acid derivatives	MS1	0.5537	25615-38-7	359.182	360.191	8.1827	M-H	9.97175	rp	7009653	HMDB0028720	23686	-	1705.97	3630.98	2183.13	2961.2	4355.76	1898.16	3289.34	3754.07	2182.49	1529.36	2325.31	2346.26	2314.24	--
MW0007107	C11H14N2O4	Felbamate	Benzene and substituted derivatives	Benzene and substituted derivatives	MS1	0.6224	25451-15-4	237.087	238.095	1.2288	M-H	5.8925	rp	3331	HMDB0015084	2654	C07501	7990.95	21482.7	11218.1	1744.75	1946.52	2758.73	8056.2	5562.19	4246.06	578.555	8439.52	8470.88	8426.86	ko00982
MW0002304	C14H6Cl2N4O5	2,5-Bis-(4-chloro-3-nitrophenyl)-[1,3,4]oxadiazole	Benzene and substituted derivatives	Benzene and substituted derivatives	MS1	0.5718	25423-74-9	378.948	379.971	1.217	M-H	38.812	rp	32971	-	-	-	4050.47	56999.4	13482.4	144021	67484.3	126565	84304.1	96871.8	167761	67452	14414.6	12574.5	14621.8	--
MW0001822	C16H8Cl2O3	2-(3,5-Dichloro-4-hydroxybenzylidene)-1H-indene-1,3(2H)-dione	Benzene and substituted derivatives	Benzene and substituted derivatives	MS1	0.9385	25315-19-9	656.943	317.985	12.1186	2M-2H+Na	2.624	rp	323042	-	-	-	10552.5	18362.3	10747.4	41704.4	32964.6	41113.2	32731	30836.5	40735	23821.3	13549.6	13271.9	13335.4	--
MW0121732	C8H8N6	6-(2-Pyridinyl)-1,3,5-triazine-2,4-diamine	Heterocyclic compounds	Heterocyclic compounds	MS1	0.9437	25007-79-8	357.054	188.081	1.1896	M+Cl+CF3COOH	2.38925	rp	212817	-	-	-	18841.8	30557	27851.5	26739.7	16762.7	34694.5	46553	54228.3	72433	23103.1	25391	25383	25144	--
MW0147403	C5H12ClO2PS2	Chlormephos	Organic acid And Its derivatives	Organic acid And Its derivatives	MS1	0.6165	24934-91-6	268.942	233.97	12.6477	M+Cl	6.2145	rp	32739	-	-	C18686	2845.82	6481.62	4247.06	70515.6	42644.5	51477	43127.2	25505.5	132012	89512.5	24088.8	24290	24377.4	--
MW0052666	C24H30O8	Estrone glucuronide	Aldehyde,Ketones,Esters	Ketones	MS2-Search-DB	0.7813	2479-90-5	445.193	446.194	2.3203	M-H	11.1748	rp	115255	HMDB0004483	43173	C11133	138732	38905.2	332175	188777	23149	121495	121448	51829.6	121363	53519.3	182619	183949	183676	ko00140
MEDTN02068	C19H30O5S	Androsterone sulfate	Hormones and hormone related compounds	Hormones and hormone related compounds	MS1	0.9636	2479-86-9	283.163	370.181	1.2173	M-H-C3H2O3	1.5125	rp	159663	HMDB0002759	-	-	9675.74	19433.8	15162.1	16573.2	10109.3	19117.9	25454.1	21646	31391.7	6518.45	14971.2	15068.1	15046.1	--
MW0103498	C10H12ClN5O3	Cladribine	Nucleotide And Its metabolites	Nucleotide and Its metabolites	MS2-Search-DB	0.6923	24757-90-2	304.063	285.063	1.6588	M+F	0.538003	rp	20279	HMDB0014387	43375	D01370	371450	465344	362123	130808	178540	211867	242926	232681	200027	101255	301827	302064	300216	--
MW0125624	C5H6N2O	N-Acetylimidazole	Heterocyclic compounds	Heterocyclic compounds	MS1	0.5931	2466-76-4	145.015	110.048	0.8693	M+Cl	7.532	rp	17174	-	-	C02560	1074.35	14415.4	3403.84	1503.15	1003.63	927.093	2027.41	6669.35	1066.25	289.306	3567.56	3602.43	3626.01	--
MW0133689	C19H16O5	4'-Hydroxywarfarin	Heterocyclic compounds	Heterocyclic compounds	MS2-Search-DB	0.6919	24579-14-4	305.08	324.1	4.9414	M-H2O-H	7.72968	rp	54682146	HMDB0140989	3037	-	1.44277e+06	2.62707e+06	1.33858e+06	4.53213e+06	3.16729e+06	4.33866e+06	2.95181e+06	3.36696e+06	5.3448e+06	2.93633e+06	2.1628e+06	2.16825e+06	2.16275e+06	--
MW0103401	C11H13IN4O4	5-Iodotubercidin	Nucleotide And Its metabolites	Nucleotide and Its metabolites	MS1	0.882	24386-93-4	390.989	391.998	10.7542	M-H	5.3825	rp	35028380	-	-	-	28211.5	75853.3	32876.5	18006.3	35185.9	19317.8	33988.4	14247.3	11972.4	14273.1	34196.6	34151	34821.5	--
MW0123629	C12H17NO4	Diethyl 2,4-dimethylpyrrole-3,5-dicarboxylate	Aldehyde,Ketones,Esters	Esters	MS1	0.7048	2436-79-5	260.092	239.116	3.8996	M-2H+Na	1.89525	rp	75526	-	-	-	2286.78	3562.5	1728.13	2714.89	2127.57	2738.81	1339.76	1345.25	261.32	1235.86	2124.1	2139.7	2146.05	--
MW0148447	C11H9Cl2NO3	Dichlozoline	Benzene and substituted derivatives	Benzene and substituted derivatives	MS2-Insilico	0.6441	24201-58-9	271.99	272.996	1.1626	M-H	0.186523	rp	32253	-	-	C18928	174211	249627	83560.4	121794	75008.6	113959	129030	74406.4	172021	54285	136978	135816	140618	--
MW0127013	C17H16N6O	Zoniporide	Heterocyclic compounds	Heterocyclic compounds	MS1	0.9732	241800-98-6	319.132	320.139	3.1471	M-H	1.102	rp	6433110	-	-	-	7174.51	999.516	123.875	16781.8	3744.79	4201.42	11310.7	290.182	17583.6	20752.8	7133.03	7016.47	7042.14	--
MW0016134	C24H31FO6	Betamethasone acetate	Aldehyde,Ketones,Esters	Esters	MS2-Search-DB	0.7236	24024-03-1	469.183	434.211	8.4225	M+Cl	1.82914	rp	443967	-	-	D01402	10470.3	22741.7	11125.9	7410.71	83235.9	14517.4	64831.5	34638.5	16845	65066.1	14083.1	14043.3	13912.9	--
MEDL01819	C12H16O4	Pogostone	Others	Others	MS2-Search-Local	0.8371	23800-56-8	223.097	224.105	8.4225	M-H	5.90104	rp	54695756	HMDB0030703	-	-	41290.7	75459.1	40161	34840.4	98724.2	43196.2	81043	63907.5	44750.9	67531.5	47363.4	47233.5	47154.8	--
MW0002865	C12H9ClO	2-Chloro-4-biphenylol	Benzene and substituted derivatives	Benzene and substituted derivatives	MS2-Search-DB	0.6433	23719-22-4	223.028	204.034	10.5145	M+F	19.434	rp	79688	-	-	C14755	45251.1	139301	84430.2	81446.5	194882	82460.1	24877.9	42575.5	96915	88882.3	85765.3	85750.2	85946.5	--
MW0151204	C14H12Cl2O3S	homo-Tienilic Alcohol	Alcohol and amines	Alcohols	MS1	0.6359	236735-89-0	364.941	329.988	5.5616	M+Cl	26.0513	rp	3282572	-	64663	-	32515.3	50073	36920.6	715992	513047	713561	461203	396763	530882	347457	80016.2	79984.2	79796.1	--
MW0104659	C5H8F3NO2	2-Amino-5,5,5-trifluoropentanoic acid	Organic acid And Its derivatives	Organic acid And Its derivatives	MS1	0.6536	2365-80-2	206.021	171.051	1.2867	M+Cl	4.283	rp	253377	-	-	-	462.959	3067.81	415.806	8075.27	5042.46	7806.44	3182.35	1620.54	8972.89	3930.45	2127.21	2528.03	2430.33	--
MW0002958	C10H11Cl2NO3	2-Chloro-N-(5-chloro-2,4-dimethoxyphenyl)acetamide	Benzene and substituted derivatives	Benzene and substituted derivatives	MS1	0.5768	23543-12-6	246.981	263.012	5.975	M-H-CH3	8.50325	rp	310166	-	-	-	61882.3	52338.5	29009.8	80508.7	61944.3	77536.9	53200.6	72401.1	57254	32127.5	35518.2	36209.3	35902.8	--
MW0139755	C31H48O10	Strevertene A	Heterocyclic compounds	Heterocyclic compounds	MS1	0.7067	235090-14-9	615.312	580.325	3.4531	M+Cl	17.6657	rp	10721965	-	-	-	22689.4	45040.1	41335.7	16816.8	9511.33	12684.6	26992.5	15522.9	18850.3	4767.13	29274.1	29260.6	28942	--
MW0111876	C15H10BrNOS2	2-(1,3-Benzothiazol-2-ylsulfanyl)-1-(4-bromophenyl)ethanone	Benzene and substituted derivatives	Benzene and substituted derivatives	MS1	0.8178	23384-65-8	363.924	364.937	6.5786	M-H	9.065	rp	990128	-	-	-	4091.9	8759.99	4970.78	965.191	759.254	903.967	670.111	706.186	551.47	256.019	8366.61	8335.48	8334.99	--
MW0147397	C18H15ClO7	Chlorflavonin	Heterocyclic compounds	Heterocyclic compounds	MS2-Insilico	0.7032	23363-64-6	378.051	378.051	5.2969	M-	4.53528	rp	5281606	-	-	C10027	3006.55	7199.78	3857.13	2677.37	7812.85	2497.7	6788.66	6979.65	3188.32	4614.23	3676.92	3727.86	3725.06	--
MW0005343	C23H28ClN3O6S	4-trans-hydroxyglyburide	Benzene and substituted derivatives	Benzene and substituted derivatives	MS1	0.6717	23155-00-2	561.134	509.139	1.5347	M+Cl+NH3	3.40616	rp	3082214	HMDB0060937	-	-	615.371	1234.94	1271.31	344.984	216.087	417.372	458.96	262.467	234.901	357.613	787.001	790.272	732.85	--
MW0111927	C11H11NO4	2,2-Dimethyl-5-(1H-pyrrol-2-ylmethylene)-1,3-dioxane-4,6-dione	Aldehyde,Ketones,Esters	Ketones	MS1	0.952	23111-03-7	256.037	221.069	3.8996	M+Cl	2.01975	rp	332918	-	-	-	22742.8	41289.6	20196.1	35494.5	23762.7	34424.9	25856.4	28425.6	47534.6	24296.9	28022	28104.2	28380.4	--
MW0126119	C12H15ClNO4PS2	Phosalone	Aldehyde,Ketones,Esters	Ketones	MS1	0.8085	2310-17-0	403.934	366.987	2.9487	M-2H+K	9.6605	rp	4793	HMDB0041985	44565	C11028	22952.8	31964	15844.9	39184	25098.3	31004.2	36825.2	39504.6	53886.3	20959.4	43378.1	43371.4	43110.1	--
MW0105913	C14H18N2O5	Aspartame	Amino acid and Its metabolites	Amino acid derivatives	MS2-Search-DB	0.7157	22839-47-0	275.103	294.122	3.3125	M-H2O-H	4.6245	rp	134601	HMDB0001894	6377	C11045	86268.3	281083	328956	28072.3	16638.1	21238.7	118982	78126.4	61167.1	9141.4	117614	117626	118241	ko04742
MW0103851	C8H9NO3	4-Hydroxy-L-phenylglycine	Amino acid and Its metabolites	Amino acid derivatives	MS2-Search-DB	0.8041	22818-40-2	166.05	167.058	6.2644	M-H	3.76131	rp	89853	-	34528	C03493	16349.6	34660.6	19945.1	37749.9	40378.2	27845.7	37094	23816.1	33128.6	8865.9	22682.7	23638.3	23774.6	--
MW0105785	C10H20N4O4	Asn-Lys	Amino acid and Its metabolites	Small Peptide	MS1	0.9723	22677-58-3	231.138	260.149	8.8938	M-H-CO	1.138	rp	16122521	-	23818	-	5125.43	425.519	3601.92	6321.08	1118.34	4322.22	2098.37	823.531	4021.67	10115	6998.62	7066.45	7022.66	--
MW0116095	C16H17NO3	(S)-Norcoclaurine	Heterocyclic compounds	Heterocyclic compounds	MS2-MetDNA	0.5398	22672-77-1	308.074	271.121	8.4225	M+K-2H	11.75	rp	440927	-	-	C06160	61879.7	126178	65907	78361.9	207361	99064.1	174223	99481	86939.7	141133	84880.6	84746.8	85053.7	ko00950,ko01063,ko01100,ko01110
MW0154643	C33H39NO13P	N-Succinimidyl [tris(2,4,6-trimethoxyphenyl)phosphonio]acetate	Benzene and substituted derivatives	Benzene and substituted derivatives	MS1	0.6343	226409-58-1	687.226	688.216	1.3197	M-H	26.2954	rp	16211859	-	24074	-	1791.67	2840.59	1080.77	1299.23	1252.58	2482.44	3553.32	935.273	1227.96	370.606	2667.05	2666.81	2679.33	--
MW0159800	InP	Indium phosphide	Heterocyclic compounds	Heterocyclic compounds	MS1	0.5786	22398-80-7	144.87	145.878	13.9211	M-H	8.395	rp	-	-	-	C19179	8657.21	20439.7	13722.6	17757.5	19543.7	21192.4	17404	11102.1	9702.9	23711	13150.5	13086.8	12703.2	--
MW0002854	C15H10ClNO3	2-Chloro-3-[(2-furylmethyl)amino]naphthoquinone	Benzene and substituted derivatives	Benzene and substituted derivatives	MS1	0.6956	22359-44-0	286.029	287.035	12.0938	M-H	2.3025	rp	239677	-	-	-	2512.45	3676.32	1555.43	6929.39	5351.52	5946.88	5028.92	6603.02	7036.34	4631.82	3170.98	3173.85	3224.81	--
MW0013400	C23H40O3	2-Arachidonyl Glycerol ether	GL	MG	MS2-Search-DB	0.6645	222723-55-9	380.319	364.298	9.5801	M+NH4-2H	1.9023	rp	6483057	HMDB0013657	64848	-	23359.4	42789.9	21315.5	28985.5	23995.6	27519.1	24809.6	22221.5	26922.5	16324.2	33402.1	33403.1	33497.7	--
MW0157461	C12H6Cl4S	Tetrasul	Others	Others	MS2-Insilico	0.6114	2227-13-6	356.875	323.892	13.1356	M+Cl	23.8038	rp	16685	-	-	C19032	35729.4	72448.3	53975.9	1.49848e+06	474703	283096	337440	400015	488677	322519	67924.6	67364	64651.7	--
MW0054403	C16H24O10	Loganic acid	Organic acid And Its derivatives	Organic acid And Its derivatives	MS2-Search-DB	0.5074	22255-40-9	395.14	376.137	4.652	M+F	7.93957	rp	89640	-	44647	C01512	19444.4	5377.1	2654.81	30311.9	5315.66	6217.41	13475.8	4586.43	16294.2	13075	9266.18	9294.06	9277.67	ko00902,ko01110
MW0119165	C5H5Br2N3	3,4-Diamino-2,5-dibromopyridine	Heterocyclic compounds	Heterocyclic compounds	MS1	0.5927	221241-11-8	301.86	266.883	1.5347	M+Cl	7.553	rp	53416175	-	-	-	20187.7	2686.38	114.325	19370.9	21379.2	10180.9	3824.53	7338.95	8174.46	13861.1	13454.6	13457.8	13304.2	--
MW0142549	C20H38O3	2-Oxophytanate	Organic acid And Its derivatives	Organic acid And Its derivatives	MS1	0.5569	22008-47-5	297.243	326.282	9.9067	M-H-C2H4	9.762	rp	3082203	-	-	C02117	21659.3	14850.4	15496.6	19993.5	5771.53	25811.5	5713.53	2871.05	5248.44	3786.09	22946.1	23779.8	23391.7	--
MEDL01837	C17H26O4	Nordihydrocapsiate	Phenolic acids	Phenolic acids	MS2-Search-Local	0.8308	220012-53-3	293.175	294.183	7.0499	M-H	6.32798	rp	9817607	HMDB0034779	-	-	12372.9	20022.7	9385.15	4710.34	3184.83	4539.41	3358.23	3193.93	4280.3	2336.92	12518.5	12573.3	12572.5	--
MW0002238	C7H5Cl2FO	2,4-Dichloro-5-fluorobenzyl alcohol	Benzene and substituted derivatives	Benzene and substituted derivatives	MS1	0.9331	219765-56-7	422.93	193.97	13.1645	2M+Cl	2.87125	rp	2774017	-	-	-	59286.7	239974	81692.4	791006	642918	585406	673696	801578	871973	742266	170572	164677	163570	--
MW0116473	C9H12IN3	1-(5-Iodo-pyridin-2-yl)-piperazine	Heterocyclic compounds	Heterocyclic compounds	MS1	0.569	219635-89-9	269.975	289.008	1.2093	M-H-H2O	8.9885	rp	17750162	-	-	-	463.651	11011.4	1313.62	1042.7	683.106	202.899	394.775	962.408	452.982	258.487	1848.03	1764.53	1717.29	--
MW0104229	C16H13N3O2	1'-Acetyl-1,3-dihydrospiro[benzo[d]imidazole-2,3'-indolin]-2'-one	Organic acid And Its derivatives	Organic acid And Its derivatives	MS1	0.9862	21943-58-8	595.14	279.101	1.8407	2M-2H+K	0.55825	rp	270247	-	-	-	18374.4	23697.4	12000.4	9913.55	14347.7	10841	45370.7	12858.8	13336.3	7114.81	20748.1	20683.7	20670.3	--
MW0159370	C28H35N3O7	Virginiamycin M1	Heterocyclic compounds	Heterocyclic compounds	MS2-Insilico	0.8343	21411-53-0	524.245	525.247	1.8036	M-H	7.6332	rp	5459319	-	-	C11299	147386	349515	314468	43559.1	43936.8	25112.6	62475.3	113428	93918.5	13352.3	144672	143966	143954	--
MEDL02755	C17H14O4	5,7-Dimethoxyflavone	Flavonoids	Flavonoid	MS1	0.7029	21392-57-4	317.063	282.089	1.1792	M+Cl	1.9775	rp	88881	HMDB0036620	44273	C10029	1762.81	2927.42	999.065	379.291	511.433	789.347	873.353	708.191	736.381	543.238	761.036	680.961	743.85	--
MW0005602	C7H3BrFNO3	5-Bromo-4-fluoro-2-nitrobenzaldehyde	Benzene and substituted derivatives	Benzene and substituted derivatives	MS1	0.6617	213382-45-7	245.909	246.928	1.2949	M-H	22.5808	rp	11379638	-	-	-	175368	588669	147648	1.20637e+06	786893	1.21053e+06	916132	624209	1.19902e+06	538499	473648	474493	474398	--
MW0168418	C15H20O4	(+)-Abscisic Acid	Organic acid And Its derivatives	Organic acid And Its derivatives	MS1	0.6826	21293-29-8	299.104	264.136	5.1151	M+Cl	2.898	rp	30583	-	45378	C06082	869.536	952.211	964.21	785.183	325.227	482.848	167.418	190.411	529.281	317.236	665.798	668.353	591.212	ko00906,ko01060,ko01062,ko01070,ko01100,ko01110,ko04075
MW0114849	C11H9F3O3	Methyl 4-(trifluoromethyl)benzoylacetate	Benzene and substituted derivatives	Benzene and substituted derivatives	MS1	0.9769	212755-76-5	245.043	246.05	3.329	M-H	0.94725	rp	735882	-	-	-	23457.5	52253.8	22765.5	1516.13	10040.3	13518	17320.6	54823.8	11802.8	4266.73	21256.5	21020.2	21290.7	--
MW0009296	C18H15NO3	Oxaprozin	Heterocyclic compounds	Heterocyclic compounds	MS1	0.6021	21256-18-8	130.051	293.105	1.2123	M-H-C6H10O5	7.0165	rp	4614	HMDB0015126	43288	C07356	2301.43	4579.98	2337.13	2552.75	1864.82	4130.93	12187.3	3784.8	6059.08	1665.05	3661.39	3672.77	3486.21	--
MW0146879	C8H8BrCl2O3PS	Bromofos	Benzene and substituted derivatives	Benzene and substituted derivatives	MS1	0.9884	2104-96-3	322.834	365.847	12.1764	M-H-COCH2	0.47025	rp	16422	-	-	C18965	16173.2	26053.8	13040.6	15694.8	9941.74	14329.3	10333.7	4628.88	3798.71	1181.24	12752.3	12820.8	12687.9	--
MW0106013	C26H23F2N3O4	Benzeneacetamide,N-[(1S)-2-[[(7S)-6,7-dihydro-5-methyl-6-oxo-5H-dibenz[b,d]azepin-7-yl]amino]-1-methyl-2-oxoethyl]-3,5-difluoro-alpha-hydroxy-,(alphaS)-	Benzene and substituted derivatives	Benzene and substituted derivatives	MS2-Search-DB	0.7068	209984-57-6	495.189	479.166	3.2381	M+NH4-2H	8.08226	rp	10435235	-	103477	-	11296.1	45432.7	22957.9	2913.55	5011.31	2453.7	6215	11652.7	4317.28	438.097	14415.4	14389.4	14295.3	--
MW0116349	C8H12N4	1-(2-Pyrimidyl)piperazine	Heterocyclic compounds	Heterocyclic compounds	MS1	0.7022	20980-22-7	231.098	164.106	1.2385	M-H+NaCOOH	2.009	rp	88747	HMDB0061017	1450	-	1030.43	4065.86	4548.21	163.108	492.789	145.483	1166.37	1635.67	575.562	79.059	2312.36	2211.01	2290.61	--
MW0147384	C9H7Cl5N2O	Chloraniformethan	Benzene and substituted derivatives	Benzene and substituted derivatives	MS1	0.6662	20856-57-9	416.879	335.897	1.6009	M+Cl+HCOOH	22.0255	rp	30331	-	-	C18908	2229.25	374.122	568.876	18675.3	8823.1	16475.3	7537.81	17512.1	21048.3	9550.34	5342.27	5386.93	5386.56	--
MW0005363	C11H5Cl2NO5	5-(2,6-Dichloro-4-nitrophenyl)-2-furoic acid	Benzene and substituted derivatives	Benzene and substituted derivatives	MS1	0.5737	207399-23-3	299.945	300.954	3.5936	M-H	8.6945	rp	745871	-	-	-	2214.1	3622.22	1878.72	2007.13	2582.78	1905.56	4673.34	1704.75	5102.33	521.318	4052.6	3974.89	4082.52	--
MW0000188	C24H29NO9	Codeine-6-beta-D-glucuronide	Alkaloids	Isoquinoline alkaloids	MS2-Search-DB	0.7971	20736-11-2	474.171	475.184	2.2045	M-H	13.4926	rp	5489029	HMDB0060464	-	C16577	27445.5	97726.6	100167	31067.5	32200.4	15108.7	98593.4	27715.9	34398.3	25514.9	68777.4	69151.1	68524.9	ko00982
MW0000483	C46H58N4O14S	Vincristine sulfate	Alkaloids	Alkaloids	MS1	0.5566	2068-78-2	957.321	922.367	3.9988	M+Cl	9.78319	rp	249332	-	-	C13974	1439.38	4252.35	2179.17	613.166	1862.88	1097.24	2718.26	1832.11	1434.54	623.21	1460.16	1406.18	1441.86	--
MW0006712	C27H37N3O7S	Darunavir	Benzene and substituted derivatives	Benzene and substituted derivatives	MS2-Search-DB	0.5341	206361-99-1	592.227	547.235	2.1549	M+HCOO	11.8674	rp	213039	HMDB0015393	-	D03656	8666.49	37602.1	31114.1	15186.8	10065.1	4211.44	23598.1	13852.6	19914.4	5007.92	22149.5	22365.6	22363.4	--
MW0120207	C4H3BrClN3	4-Amino-5-bromo-2-chloropyrimidine	Heterocyclic compounds	Heterocyclic compounds	MS1	0.6206	205672-25-9	243.898	208.918	13.8881	M+Cl	28.4457	rp	2763293	-	-	-	110776	259528	132104	801441	548911	648934	574788	505320	855999	345246	264316	281682	279342	--
MW0103342	C9H16N3O13P3	2'-Deoxycytidine-5'-triphosphate	Nucleotide And Its metabolites	Nucleotide and Its metabolites	MS1	0.7804	2056-98-6	438.007	466.99	1.6009	M-H-CO	11.5659	rp	65091	HMDB0000998	3574	C00458	1134.72	1079.15	274.817	13900.6	8634.47	11624.6	6209.25	11522.5	16861.1	14235.3	4168.36	4109.85	4271.2	ko00240,ko01100
MW0146587	C17H12	Benzo[c]fluorene	Benzene and substituted derivatives	Benzene and substituted derivatives	MS1	0.6443	205-12-9	268.091	216.094	7.8768	M+Cl+NH3	4.751	rp	9150	-	-	C19344	705.276	1665.67	224.025	215.338	1593.9	269.043	523.854	458.229	724.403	809.453	840.292	859.134	783.179	--
MW0118026	C10H10Cl2N4O	2,6-Dichloro-9-(tetrahydro-2H-pyran-2-yl)-9H-purine	Heterocyclic compounds	Heterocyclic compounds	MS1	0.9322	20419-68-5	306.991	272.023	2.006	M+Cl	2.916	rp	270265	-	-	-	6893.84	15487.9	16327.9	8388.12	5050.07	7021.97	19513.4	14711.1	17842.3	2628.08	11386.9	11465.9	11463.3	--
MW0115660	C5H7IN2	4-Iodo-3,5-dimethyl-1H-pyrazole	Heterocyclic compounds	Heterocyclic compounds	MS1	0.9637	2033-45-6	480.891	221.965	0.7327	2M-2H+K	1.5095	rp	97115	-	-	-	9226.37	19664.8	8069.84	785.461	10998.3	2833.55	8272.69	8796.74	2720.09	6634.35	11698.5	11704.9	11641.6	--
MW0139341	C9H10O3	Phenyllactate(Pla)	Organic acid And Its derivatives	Organic acid And Its derivatives	MS2-Search-Local	0.8281	20312-36-1	165.055	166.063	3.6763	M-H	3.82482	rp	444718	HMDB0000779	-	-	169362	182161	185113	46178.4	32337.3	65795.2	197380	61018.1	69030.2	19120.5	124162	125179	124193	--
MW0009765	C18H28O2	Stearidonic acid	FA	FFA	MS2-Search-DB	0.6726	20290-75-9	321.204	276.209	10.2747	M+HCOO	10.0209	rp	5312508	HMDB0006547	-	C16300	23522	24721.9	13573.9	55491.5	51895.3	47764.9	67871.9	27587.6	52259.1	52251.9	26693.9	26362.4	26647	ko00592,ko01110
MW0103423	C11H16N5O5	7-Methylguanosine	Nucleotide And Its metabolites	Nucleotide and Its metabolites	MS1	0.7411	20244-86-4	333.085	298.115	7.5874	M+Cl	0.35925	rp	135445750	HMDB0001107	-	C20674	70027.6	186699	122065	7.57071e+06	5.42483e+06	7.54501e+06	4.87666e+06	4.19527e+06	5.61341e+06	3.67392e+06	81147.7	81524	78206.7	--
MW0003917	C13H11ClFNO	3-Chloro-4-[(3-fluorobenzyl)oxy]aniline	Benzene and substituted derivatives	Phenolics	MS1	0.7304	202197-26-0	250.045	251.051	1.216	M-H	0.8	rp	7059263	-	-	-	20867.5	56542.3	24516.6	46934.1	37944.6	46890.2	42692.6	47746.9	63076.2	32347	20823.6	18893	14444.1	--
FDATN00915	C23H30N2O10	Arformoterol Tartrate	Others	FDA	MS1	0.8674	200815-49-2	663.15	494.19	1.328	M+Cl+CF3COOH	6.16244	rp	9827062	-	-	-	56205.6	58146.6	34564.9	7006.53	18222.7	18814.4	27899.2	15880.4	12721.1	4290.97	35759.4	35768.8	36038.1	--
MW0149075	C20H25ClO7	Eupachlorin	Heterocyclic compounds	Heterocyclic compounds	MS1	0.9365	20071-50-5	397.101	412.129	3.8996	M-H-CH2	2.71516	rp	5281446	-	-	C09416	5116.03	7700.98	4815.89	7763.99	3172.09	7608.85	4649.69	3029.79	4606.64	2683.74	6809.13	6939.86	6918.16	--
MW0105988	C38H52N6O7	Atazanavir	Benzene and substituted derivatives	Benzene and substituted derivatives	MS2-Search-DB	0.5817	198904-31-3	756.391	704.39	3.6267	M+Cl+NH3	4.33514	rp	148192	HMDB0015205	-	D07471	162820	414559	384100	67940.1	42664.1	29306	157333	93172.3	98497.4	9446.59	183352	184114	184125	--
FDATN01220	C27H23F2N3O7S	Baloxavir marboxil	Others	FDA	MS1	0.6173	1985606-14-1	606.1	571.122	1.9524	M+Cl	6.16782	rp	124081896	-	-	-	1173.66	275.822	1322.17	959.996	117.102	857.144	1232.82	889.248	823.166	673.31	1975.77	2007.43	1998.63	--
FDATN00251	C32H38N2O5	Bazedoxifene Acetate	Others	FDA	MS1	0.7466	198481-33-3	485.281	530.278	10.3077	M-H-CO2	0.136721	rp	154256	-	-	-	32072.2	458.786	173.926	440.408	853.534	1300.82	313.963	242.929	373.953	694.318	25115.4	19984.7	23938.8	--
FDATN00974	C19H17N2NaO4S	Parecoxib Sodium	Others	FDA	MS1	0.7298	198470-85-8	427.052	392.081	1.7332	M+Cl	0.82375	rp	15895902	-	-	-	1173.51	1216.87	506.673	657.497	642.188	133.735	2336.49	595.266	497.242	396.876	1350.2	1327.49	1402.84	--
MW0126547	C12H21NO9S	S-Hydroxytopiramate	Heterocyclic compounds	Heterocyclic compounds	MS1	0.708	198215-60-0	337.069	355.094	4.9414	M-H-NH3	1.75525	rp	29982171	-	-	-	2601.63	5339.1	2369.88	1945.86	1239.8	1684.21	988.073	1035.66	2141.54	1145.59	3677.26	3689.45	3652.8	--
MW0109443	C14H18N2O4	Pro-Tyr	Amino acid and Its metabolites	Small Peptide	MS2-Search-Local	0.5726	19786-36-8	313.099	278.127	2.6584	M+Cl	2.46975	rp	7408108	-	-	-	833665	307945	124410	571011	111891	150773	278474	207696	590001	337370	360548	361246	359625	--
MW0110850	C7H8N2O3S	4-Oxo-4-((2E)-1,3-thiazol-2(3H)-ylideneamino)butanoic acid	Organic acid And Its derivatives	Organic acid And Its derivatives	MS1	0.716	19692-00-3	317.002	200.026	7.0499	3M-H+Cl	1.40725	rp	255363	-	-	-	5619.93	12410.8	5227.77	14640.9	20398.8	14642.7	17653.3	21712.5	16393.7	17602.9	7970.36	8062.35	8002.67	--
MEDN1207	C12H16N2O6S	Cysteinyldopa	Amino acid and Its metabolites	Small Peptide	MS2-MetDNA	0.6878	19641-92-0	297.046	316.073	6.3223	M-H2O-H	22.25	rp	14178745	-	-	C17935	80425.5	222098	59741.8	34884.9	190684	46379.1	164372	94435.3	18756.8	80300.6	80311	80320.2	80171.3	ko00350
MW0105439	C28H44N4O4	Adouetine X	Amino acid and Its metabolites	Amino acid derivatives	MS1	0.5316	19542-37-1	499.33	500.336	8.2489	M-H	11.4799	rp	5281577	HMDB0034216	-	C09993	6930.8	12523.2	6403.23	526.03	300.386	409.799	278.38	221.701	356.473	166.05	10242.6	10269.1	10287.1	--
MW0105178	C29H36N6O6S	4-7-Cholecystokinin-7 (swine)	Amino acid and Its metabolites	Amino acid derivatives	MS2-Search-DB	0.5343	1947-37-1	655.256	596.242	2.4691	M+CH3COO	1.9711	rp	446569	HMDB0005775	-	D01456	38044.4	73324.3	87990	30299.7	23117.9	27122.5	62121.3	35498.6	41244.6	11690.8	75216	75254.4	76113.3	--
MW0001099	C13H10Cl2N2S	1-(3,4-Dichlorophenyl)-3-phenyl-2-thiourea	Benzene and substituted derivatives	Benzene and substituted derivatives	MS1	0.6817	1932-37-2	208.994	295.994	6.5868	M-H-C3H2O3	2.93625	rp	853903	-	-	-	2047.6	2684.07	1314.57	3686.65	3661.67	2851.39	2394.37	2152.02	2550.93	2377.04	2751.88	2691.51	2826.58	--
MW0125828	C6H3Cl4N	Nitrapyrin	Heterocyclic compounds	Heterocyclic compounds	MS2-Insilico	0.6168	1929-82-4	227.905	230.899	1.3611	M-H	23.2483	rp	16004	-	-	C18751	629178	1.20064e+06	761733	2.11337e+06	1.30499e+06	492544	751153	639198	1.33343e+06	1.19277e+06	1.13115e+06	1.13252e+06	1.12894e+06	--
MW0006560	C7H5Cl2NS	Chlorthiamid	Benzene and substituted derivatives	Benzene and substituted derivatives	MS2-Insilico	0.6573	1918-13-4	225.929	204.952	12.4245	M+Na-2H	13.0058	rp	2734819	-	-	C11041	16396.6	25918	12869.5	10226.7	80997.8	4027.34	3860.81	13447.8	42161.9	336334	10274	10212.7	10172.2	--
MW0008396	C9H12N4O3S	N-(4-Guanidinosulfonylphenyl)acetamide	Benzene and substituted derivatives	Benzene and substituted derivatives	MS1	0.6389	19077-97-5	255.054	256.063	6.5786	M-H	5.0275	rp	87925	-	-	-	58778	117689	55871	765061	548208	762463	492812	423955	567265	371269	80279.7	79500.9	79802.3	--
MW0122026	C9H5BrO2S	6-Bromobenzo[b]thiophene-2-carboxylic acid	Organic acid And Its derivatives	Organic acid And Its derivatives	MS1	0.7323	19075-58-2	242.886	257.917	1.307	M-H-CH2	0.7225	rp	13567980	-	-	-	26902.3	32045.2	29420	38099.2	23891.9	53899	4513.25	63009.4	31177.5	24573.1	36756.6	36661.9	36544	--
MW0107958	C6H13N3O2S	L-Thiocitrulline	Amino acid and Its metabolites	Amino acids	MS1	0.7406	190374-70-0	226.039	191.073	0.7658	M+Cl	0.3815	rp	2733514	-	-	-	5136.03	7505.73	5199.97	8645.58	1820.56	6557.27	4561.68	4669.76	7894.62	459.285	4885.73	4857.85	4987.31	--
MW0005032	C12H5Cl5O	4-Hydroxy-2',3,3',5',6'-pentachlorobiphenyl	Benzene and substituted derivatives	Benzene and substituted derivatives	MS2-Search-DB	0.6103	189578-02-7	398.885	341.875	13.5077	M+CH3COO	20.5966	rp	644179	-	-	C14379	117193	244162	94109.2	596508	341372	547704	346873	1.29005e+06	764269	1.00502e+06	328256	331090	308453	--
MW0123143	C18H24N6O	Bohemine	Heterocyclic compounds	Heterocyclic compounds	MS1	0.9501	189232-42-6	421.165	340.201	11.8542	M+Cl+HCOOH	2.10125	rp	2422	-	-	-	52206.6	91839.8	53794.3	131302	94085	130856	84577.8	17203	22690.2	16116.9	70206.7	70126.3	70503.4	--
MW0121538	C10H9NO2	5-Hydroxyindole-3-acetaldehyde	Heterocyclic compounds	Indole and Its derivatives	MS2-Search-Local	0.7579	1892-21-3	174.055	175.063	3.8913	M-H	4.34214	rp	74688	HMDB0004073	-	C05634	162434	267584	140449	255462	166781	224041	194501	154239	239838	127406	180403	179856	180127	ko00380,ko01100
MW0002626	C9H12INO	2-Amino-3-(4-iodophenyl)propan-1-ol	Benzene and substituted derivatives	Benzene and substituted derivatives	MS1	0.7279	188586-66-5	275.993	276.996	1.3528	M-H	0.90525	rp	21713018	-	-	-	8891.76	25882.6	14123.2	134404	62492.7	30849.3	38942.7	53401.1	160410	50642.2	30535.3	30482.9	30690.4	--
MEDTN02629	C12H24O3	3-Hydroxydodecanoic acid	Organic acid And Its derivatives	Organic acid And Its derivatives	MS2-MetDNA	0.7331	1883-13-2	197.154	216.173	8.8029	M-H2O-H	1.75	rp	94216	HMDB0000387	-	-	81982.9	27439.5	9910.6	35014.2	14365.2	28554	38150.7	4561.3	13052.9	12509.4	39503.4	39276.5	39300.7	--
MW0116410	C11H9BrN2O2	1-(4-Bromophenyl)-5-methyl-1H-pyrazole-4-carboxylic acid	Organic acid And Its derivatives	Organic acid And Its derivatives	MS1	0.5435	187998-44-3	278.981	279.985	4.1393	M-H	10.6532	rp	2769586	-	-	-	213.703	414.497	466.163	3985.91	1974.09	2863.88	2510.43	11761.1	10534	5143.57	1660.11	1712.49	1556.9	--
MW0122903	C30H42N2O2	Arachidonoyl Serotonin	Tryptamines,Cholines,Pigments	Tryptamines	MS2-Search-DB	0.8433	187947-37-1	461.317	462.325	9.5884	M-H	4.38091	rp	10027372	-	63067	-	21830.4	41579.6	20923.2	50322.5	43573.4	49355.2	40619.2	39603.9	50389.6	33134.8	33005.6	33001.8	32964.3	--
MW0104174	C10H20O6S2	1,2-Cyclohexanedimethanol,1,2-dimethanesulfonate,(1R,2R)-	Organic acid And Its derivatives	Organic acid And Its derivatives	MS1	0.9919	186204-35-3	381.043	300.07	1.6009	M+Cl+HCOOH	0.32475	rp	253483	-	-	-	20299.6	11028.5	12327.5	7049.75	15726	13783.1	4946.07	3729.62	4929.86	6142.57	17044	17040.9	16930.1	--
MW0143052	C9H7NO	3-Methyleneoxindole	Heterocyclic compounds	Indole and Its derivatives	MS2-Insilico	0.8889	1861-29-6	144.045	145.053	3.2546	M-H	2.97466	rp	150946	-	-	C02796	68384.1	326943	165071	181314	106748	130207	245301	194530	257417	77056.1	125107	112496	127111	--
MW0014686	C19H32O2	5alpha-Androstane-3alpha,17beta-diol	Hormones and hormone related compounds	Hormones and hormone related compounds	MS1	0.5542	1852-53-5	583.492	292.24	10.7543	2M-H	44.424	rp	15818	HMDB0000554	-	C03852	2137.12	3611.74	1853.11	5916.45	7369.06	4930.72	7175.9	3003.99	2062.43	2181.21	4483.45	4575.99	4475.16	ko00140
MW0012553	C24H32O9	16-Glucuronide-estriol	Alcohol and amines	Alcohols	MS1	0.5881	1852-50-2	448.173	464.205	7.4716	M-H-CH3	7.82592	rp	122281	HMDB0006766	43170	C05504	2816.81	4909.7	3060.95	5270.72	1228.71	1923.84	10051.4	4876.88	9531.24	4284.56	5104.92	5094.14	5038.8	ko00140
MW0139268	C21H21ClO10	Pelargonidin 3-glucoside	Flavonoids	Anthocyanidins	MS1	0.64	18466-51-8	484.096	468.082	3.8996	M-H+NH3	4.96667	rp	443648	-	-	C12137	4309.1	8105.68	3674.51	5711.1	3478.95	3893.07	4169.47	4685.26	9359.81	4602.62	5040.22	5052.65	5053.43	ko00942,ko01100,ko01110
MW0126067	C16H20F3N3OS	Penthiopyrad	Heterocyclic compounds	Heterocyclic compounds	MS2-Insilico	0.5426	183675-82-3	340.117	359.128	2.6584	M-H2O-H	14.4592	rp	11388558	-	-	C18482	96484.2	41964.2	19220.1	66142.5	12813.5	16365.4	33941	41019.3	112625	56689.7	51633.8	51675.4	51806.3	--
MW0147405	C12H6Cl3NO3	Chlornitrofen	Benzene and substituted derivatives	Benzene and substituted derivatives	MS1	0.8738	1836-77-7	315.929	316.941	2.4278	M-H	5.81575	rp	15788	-	-	C11063	9938.56	15771.7	13454.4	16636.1	50397.8	22418.9	41778.9	60341.4	26499.8	23900.9	16292.6	16527.9	16542.7	--
MW0112087	C10H11BrO3	2-Bromo-1-(3,4-dimethoxyphenyl)ethanone	Aldehyde,Ketones,Esters	Ketones	MS1	0.8504	1835-02-5	292.964	257.989	4.2592	M+Cl	7.1115	rp	270423	-	-	-	24209.9	45521	23615.2	18288.7	8982.01	18106.1	11034.3	6666.8	967.976	6084.8	26698.2	26748.7	26601.1	--
MEDN0523	C11H11NO3	Indole-3-lactic acid	Heterocyclic compounds	Indole and Its derivatives	MS2-Search-Local	0.9282	1821-52-9	204.066	205.074	3.9078	M-H	3.59543	rp	92904	HMDB0000671	71	C02043	78034.2	179294	207488	215949	176163	212609	319014	290057	385105	179209	406062	407432	418314	--
MW0104831	C5H8O3	2-Oxopentanoic acid	Organic acid And Its derivatives	Organic acid And Its derivatives	MS2-Search-Local	0.7243	1821-02-9	156.071	116.047	3.9326	M-H+CH3CN	10.0275	rp	74563	HMDB0001865	3243	C06255	440179	846828	388883	620343	434131	613168	408361	337617	568257	310897	626325	631766	628958	--
MW0000761	C10H6FNOS2	(5Z)-5-(4-Fluorobenzylidene)-2-thioxo-1,3-thiazolidin-4-one	Benzene and substituted derivatives	Benzene and substituted derivatives	MS1	0.6654	181765-53-7	237.981	238.988	1.3115	M-H	3.70875	rp	1207359	-	-	-	298.312	125.513	178.215	288.239	636.331	412.065	249.576	91.56	177.352	655.068	707.906	743.155	588.437	--
MEDL00401	C15H22O2	Confertifoline	Aldehyde,Ketones,Esters	Esters	MS2-Search-Local	0.9261	1811-23-0	233.154	234.162	8.9186	M-H	5.57335	rp	435751	-	-	C09376	105567	221400	157640	187856	175545	184283	188966	132824	117161	63121.7	164126	163494	163663	--
MW0124044	C12H10BrNO3	Ethyl 7-bromo-4-oxo-1,4-dihydro-3-quinolinecarboxylate	Aldehyde,Ketones,Esters	Esters	MS1	0.6596	179943-57-8	329.955	294.984	6.5786	M+Cl	3.98925	rp	683685	-	-	-	303.126	177.59	465.605	1339.32	1189.38	949.017	572.915	796.413	1138.36	511.361	1060.37	1047.14	976.472	--
MW0118146	C12H10BrNO2S	2-[4-(4-Bromophenyl)-1,3-thiazol-2-yl]propanoic acid	Organic acid And Its derivatives	Organic acid And Its derivatives	MS1	0.6147	17969-45-8	311.946	312.959	2.9494	M-H	6.30975	rp	189879	-	-	-	155.145	395.586	349.436	1506.77	704.662	601.832	491.499	865.504	1383.23	764.047	517.651	536.911	786.186	--
MW0139195	C19H14O6	O-Methylsterigmatocystin	Heterocyclic compounds	Heterocyclic compounds	MS1	0.6934	17878-69-2	375.041	338.079	8.9806	M-2H+K	2.40425	rp	104940	HMDB0030589	-	C03686	4501.69	4518.23	6909.92	1079.64	2346.57	267.076	5262.77	2592.48	3161.11	4062.72	3090.15	3005.54	2975.41	ko00254,ko01100,ko01110
MW0003030	C12H10BFO2	2-Fluoro-4-biphenylylboronic acid	Benzene and substituted derivatives	Benzene and substituted derivatives	MS1	0.7489	178305-99-2	261.072	216.076	1.1461	M-H+HCOOH	0.04325	rp	2774698	-	-	-	3741.18	8517.9	3643.6	2429.64	988.999	1864.96	4928.26	3479.47	4034.22	591.896	4286.68	4345.48	4302.21	--
MW0010092	C15H22O4	Zinniol	Benzene and substituted derivatives	Benzene and substituted derivatives	MS2-Search-DB	0.7933	17811-28-8	265.147	266.152	11.118	M-H	2.91615	rp	87317	-	-	C10840	66667.2	157100	65795.2	91225.8	73672.4	80350.3	104437	63254.3	114867	54279	99149	98946.4	101285	--
MW0157096	C3H8NaO6P	Sodium 3-phosphoglycerate	Organic acid And Its derivatives	Organic acid And Its derivatives	MS1	0.7267	17603-42-8	178.972	193.996	0.7162	M-H-CH2	0.9555	rp	71607255	-	-	-	13273.2	29598.1	15920.3	3060.56	17336.4	5927.38	13955.6	10301.1	7762.1	10151.1	18403.9	18616.4	18640.7	--
MW0147086	C17H22O3	Carbestrol	Benzene and substituted derivatives	Phenolics	MS1	0.9471	1755-52-8	569.292	274.157	2.4525	2M-2H+Na	2.23675	rp	15644	-	-	C14660	35802	38635.3	53224	19421	22865	18851.8	14447	24130.6	19574.7	11492.5	36305.9	36200	36122.7	--
MW0049179	C20H28O2	Dehydroabietic acid	Organic acid And Its derivatives	Organic acid And Its derivatives	MS2-Search-Local	0.7897	1740-19-8	299.201	300.209	9.8364	M-H	4.96026	rp	94391	HMDB0061925	-	C12078	16622	24897.1	12100.3	18046.7	13240.4	15584	13838	11377.8	14544.8	13043.4	17650.2	17568.1	17561.6	--
MW0052402	C11H20O4	Dimethyl azelate	Aldehyde,Ketones,Esters	Ketones	MS1	0.9326	1732-10-1	215.128	216.136	5.454	M-H	2.898	rp	15612	-	-	-	9810.23	15264.7	7301.27	6088.24	5045.14	3600.43	4984.38	2817.29	4392.62	4499.61	9726.5	9821.09	9885.53	--
MW0146875	C8H5BrCl6	Bromocyclen	Others	Others	MS2-Insilico	0.5467	1715-40-8	410.752	393.765	13.5408	M+Na-2H	15.0087	rp	15583	-	-	C18958	68885	155082	65709.7	337454	370098	566383	109668	128159	223264	85411.2	60783.2	70744.4	73629.4	--
MW0123397	C6H3Cl2NO2	Clopyralid	Heterocyclic compounds	Heterocyclic compounds	MS2-Search-DB	0.6234	1702-17-6	225.933	190.954	12.7594	M+Cl	20.5417	rp	15553	-	-	C18779	149549	382186	155137	4.87805e+06	3.02783e+06	4.22177e+06	2.93396e+06	6.82995e+06	8.17131e+06	1.17102e+06	552757	568954	553270	--
MW0120711	C10H5BrF3NO	4-Quinolinol,6-bromo-2-(trifluoromethyl)-	Heterocyclic compounds	Heterocyclic compounds	MS1	0.6563	1701-22-0	289.944	290.951	1.7704	M-H	4.149	rp	278841	-	-	-	3491.11	7996.23	4775.59	12583.6	5346.57	14727.9	9343.39	34567.6	32407	7470.97	14101.4	14106.9	13961.8	--
MW0113026	C6H8BrNO2	4-Bromo-3-ethoxy-5-methylisoxazole	Heterocyclic compounds	Heterocyclic compounds	MS1	0.7002	169310-98-9	203.966	204.974	1.2784	M-H	2.099	rp	45094078	-	-	-	329.086	339.008	106.363	1241.17	518.951	1276.85	1164.04	527.364	1430.84	744.822	822.427	730.792	849.191	--
MW0102811	C21H24ClN2NaO4S	Tianeptine sodium	FA	FFA	MS1	0.5184	169293-32-7	495.059	458.104	3.8913	M-2H+K	12.4457	rp	23663953	-	-	D08589	316.355	1398.87	214.976	1298.88	365.389	1151.63	617.068	514.159	290.752	331.713	846.97	746.983	825.387	--
MW0120430	C14H12ClN3OS	4-Desmethoxypropoxyl-4-chlororabeprazole	Heterocyclic compounds	Heterocyclic compounds	MS1	0.9975	168167-42-8	386.016	305.039	1.6004	M+Cl+HCOOH	0.09875	rp	11335757	-	-	-	1391.92	2115.79	8637.15	9220.4	5090.92	7324.89	4584.94	8515.03	9978.35	4572.64	7282.85	7818.96	6784.72	--
MW0109039	C22H42N4O8S2	Pantethine	Alcohol and amines	Polyamines	MS2-Search-Local	0.7429	16816-67-4	589.212	554.244	3.2587	M+Cl	7.14733	rp	452306	HMDB0003828	58175	-	95998.3	89433.8	207.813	33189.7	13699.5	5795.71	20732.4	3321.24	69501.7	28532	36958.9	37206.1	37109.3	--
MW0006940	C20H31NO2	Drofenine	Benzene and substituted derivatives	Benzene and substituted derivatives	MS1	0.9156	1679-76-1	420.196	317.236	10.7294	M+Cl+NaCOOH	3.69825	rp	3166	-	44157	-	11808	24669.5	10607.1	30437.5	31941.6	32211.8	35947.7	23545	31328.2	24223.8	14374.4	14379.9	14234.3	--
MW0118642	C6H12N2	2-Imino-4-methylpiperidine	Heterocyclic compounds	Heterocyclic compounds	MS1	0.6371	165383-72-2	193.073	112.1	0.7492	M+Cl+HCOOH	5.121	rp	3268009	-	64866	-	2284.53	3252	3572.25	2402.08	1417.02	2864.92	2137.87	2322.22	3942.4	204.739	2950.74	2983.48	2944.82	--
MW0013467	C16H31FO2	2-Fluoropalmitic acid	Benzene and substituted derivatives	Benzene and substituted derivatives	MS2-Search-DB	0.836	16518-94-8	311.174	274.231	10.717	M+K-2H	14.9797	rp	1560	-	35917	-	8165.66	18156.4	3993.1	85516.5	97906.7	97873.2	107352	47500.5	2553.48	35852.3	9294.01	9363.09	8649.78	--
MW0007569	C10H11ClO3	Mecoprop-P	Benzene and substituted derivatives	Benzene and substituted derivatives	MS2-Search-DB	0.5075	16484-77-8	250.98	214.04	13.5119	M+K-2H	23.0749	rp	185588	-	-	C18608	47625.5	126461	48363.1	180260	184603	320292	128818	345760	383493	224150	205618	181296	203212	--
MW0008579	C19H32NO2	N,N-Diethyl-N-methyl-2-[(3-methyl-2-phenylpentanoyl)oxy]ethanaminium	Benzene and substituted derivatives	Benzene and substituted derivatives	MS1	0.7453	16376-74-2	358.238	306.243	10.3243	M+Cl+NH3	14.239	rp	5648	-	-	-	3773.24	5532.9	4124.62	361.075	1148.75	122.777	1850.57	1330.45	1520.68	1821.82	4326.2	4374.46	4314.77	--
MW0109766	C3H7NO5S2	S-Sulfocysteine	Amino acid and Its metabolites	Amino acid derivatives	MS2-Search-Local	0.6554	1637-71-4	259.998	200.977	1.3528	M+CH3COO	16.118	rp	115015	HMDB0000731	58010	C05824	26191.1	59781.7	43881.2	317484	137055	10146.1	41951.5	47587	212760	237993	83902.2	83912.9	84407.4	ko00270,ko01100,ko01230
MW0004741	C7H4BrNO3	4-Bromo-3-nitrobenzaldehyde	Benzene and substituted derivatives	Benzene and substituted derivatives	MS1	0.7224	163596-75-6	185.919	228.938	12.7801	M-H-COCH2	1.13525	rp	808792	-	-	-	2737.38	4020.09	3156.99	56526.3	35510.1	51266.2	31226.8	38634.5	317888	42784.5	29180.8	50909.4	35520.5	--
MW0126587	C23H31NO4	Stachybotrylactam	Benzene and substituted derivatives	Benzene and substituted derivatives	MS1	0.6547	163391-76-2	420.2	385.225	2.5394	M+Cl	4.2285	rp	45934402	-	-	-	445.529	147.303	537.118	154.926	168.952	406.741	116.797	68.564	110.526	148.703	478.076	484.069	497.142	--
MW0144848	C14H17N3O3	Ala-Trp	Amino acid and Its metabolites	Small Peptide	MS2-Search-DB	0.7012	16305-75-2	274.119	275.127	2.5022	M-H	6.41134	rp	85362	-	65021	-	36013.6	63148.2	49036.8	40812.7	24738.7	28735.3	48475.9	36759.1	52557.1	15949.5	45560.7	45307.1	45366.3	--
MW0124939	C21H28BrNO	Methanone,[1-(5-bromopentyl)-1H-indol-3-yl](2,2,3,3-tetramethylcyclopropyl)-	Aldehyde,Ketones,Esters	Ketones	MS1	0.6098	1628690-26-5	426.096	391.134	3.0277	M+Cl	6.58175	rp	91741279	-	-	-	4765.14	10175	8670.4	263927	189118	263031	1611.26	2120.3	1882.96	128079	2931.57	2793.77	2898.7	--
MW0123891	C8H10N2S	Ethionamide	Heterocyclic compounds	Heterocyclic compounds	MS2-Search-DB	0.718	161735-79-1	182.073	166.056	7.8685	M+NH4-2H	9.90285	rp	2761171	HMDB0014747	-	C07665	4011.59	12381.5	9698.88	4077.52	14678.9	5476.69	12008.1	8322.88	4792.89	4131.89	7233.49	7294.57	7292.72	--
MW0002302	C21H16FNO3S	2,4-Thiazolidinedione,5-[[6-[(2-fluorophenyl)methoxy]-2-naphthalenyl]methyl]-	Benzene and substituted derivatives	Benzene and substituted derivatives	MS1	0.7193	161600-01-7	352.039	381.084	2.9487	M-H-C2H4	1.269	rp	204109	-	-	-	714.298	2300.51	653.309	3153.82	1234.21	2076.92	1160.77	5480.38	7988.06	3683.19	2307.12	2321.5	2307.44	--
MW0144423	C17H12O8	Aflatoxin-M1-8,9-epoxide	Heterocyclic compounds	Heterocyclic compounds	MS2-MetDNA	0.7301	161596-64-1	365.035	344.053	4.9414	M+Na-2H	17.5	rp	53297448	-	-	C19594	19083	32818.2	15804.9	51920.1	36356.6	47142.2	35164.9	34572	48798.2	27516	27968.9	27969.6	28046.1	ko00980
MW0007707	C9H7NO2S	Methyl 2-isothiocyanatobenzoate	Benzene and substituted derivatives	Benzene and substituted derivatives	MS1	0.7346	16024-82-1	227.984	193.02	0.7823	M+Cl	0.627	rp	85243	-	-	-	102.157	2528.05	2244.97	252.896	1505.94	1659.38	746.851	495.742	217.926	810.272	1633.78	1628.2	1576.03	--
MW0104999	C11H18O3	3-Cyclohexyl-3-oxopropanoic acid ethyl ester	Others	Others	MS1	0.7253	15971-92-3	233.093	198.126	2.5518	M+Cl	1.01375	rp	266327	-	-	-	613.324	797.565	701.253	441.265	137.537	349.314	756.488	267.092	305.025	245.175	557.177	508.311	566.147	--
MW0151859	C28H27N5O7	Isopropylidene Azastreptonigrin	Heterocyclic compounds	Heterocyclic compounds	MS1	0.7478	15964-31-5	526.158	545.191	3.9078	M-H-H2O	0.0887762	rp	247673	-	85093	-	264.22	673.977	470.741	588.74	308.863	372.59	152.743	431.777	182.357	168.357	634.537	697.522	660.678	--
MW0119326	C23H25N3O2	3-[3-(Dimethylamino)propyl]-4-hydroxy-N-[4-(4-pyridyl)phenyl]benzamide	Alcohol and amines	Amines	MS1	0.9054	159533-26-3	771.386	375.195	3.1802	2M-2H+Na	4.19275	rp	128018	-	-	-	2359.17	5234.3	8227.94	1291.72	533.681	556.396	3109.22	1344.92	641.559	101.07	4051.6	4172.97	4197.09	--
MW0010655	C32H46O16	Secoisolariciresinol diglucoside	Lignans and Coumarins	Lignans	MS1	0.858	158932-33-3	657.247	686.279	2.0557	M-H-C2H4	6.68202	rp	9917980	-	85005	-	5905.66	13018.3	9086.69	2227.85	2051.06	1160.96	4580.77	1850.94	2497.77	243.424	6476.67	6473.15	6489.24	--
MW0121815	C9H7Br2NO	6,7-Dibromo-4-methoxy-1H-indole	Heterocyclic compounds	Indole and Its derivatives	MS1	0.612	158920-11-7	339.854	304.887	1.4438	M+Cl	6.45825	rp	10335221	-	-	-	435.113	144.909	214.805	553.055	305.573	276.376	129.678	339.354	1014.17	112.39	623.33	679.77	640.072	--
MW0121180	C10H7BrN2	5-Bromo-2,2'-bipyridine	Heterocyclic compounds	Heterocyclic compounds	MS1	0.7341	15862-19-8	232.976	233.979	12.2963	M-H	0.64825	rp	10889870	-	-	-	2790.43	33930.1	14103.7	337637	226369	253574	235271	437869	1.80803e+06	307610	134374	134095	133051	--
MEDN1477	C6H15O9P	D-Mannitol 1-phosphate	Carbohydrates and Its metabolites	Phosphate sugars	MS2-Search-DB	0.8246	15806-48-1	261.041	262.045	6.5786	M-H	1.95219	rp	130418	HMDB0001530	-	C00644	26570.1	47404.5	20641.5	137652	136614	136550	116287	123637	137800	95915.2	39463.2	39180	39172	ko00051,ko01100,ko02060
MW0123302	C11H16O5	Chlamydospordiol	Alcohol and amines	Alcohols	MS1	0.6506	157998-92-0	227.09	228.1	12.102	M-H	4.43425	rp	190904	-	-	-	185.997	1497.56	237.92	91.473	72.766	220.344	70.697	85.873	235.771	58.844	514.46	500.643	490.342	--
MW0104689	C6H3BrF3NO3S	2-Bromo-3-pyridyl trifluoromethanesulfonate	Benzene and substituted derivatives	Benzene and substituted derivatives	MS1	0.6818	157373-97-2	277.88	306.895	3.8582	M-H-CO	2.93475	rp	10686062	-	-	-	153.323	492.673	118.179	828.752	273.821	1271.15	1624.17	1948.39	1076.37	825.798	871.818	1114.67	1086.83	--
MW0115964	C23H24N6	(5-Methyl-2-o-cumenylpyrimidin-4-yl)-[4-(triazol-1-yl)benzyl]amine	Benzene and substituted derivatives	Benzene and substituted derivatives	MS1	0.7349	1572414-83-5	419.177	384.206	1.3694	M+Cl	0.61225	rp	60167849	-	-	-	4422.32	9755.58	7873.81	3471.68	1988.2	2741.4	6373.44	3329.69	4378.27	298.769	6047.65	6140.84	6075.29	--
MW0004816	C7H7ClO	4-Chloro-2-methylphenol	Benzene and substituted derivatives	Phenolics	MS2-MetDNA	0.9045	1570-64-5	182.037	142.018	4.1476	M-H+CH3CN	0.8	rp	14855	-	-	C03359	630.732	1366.37	1006.47	591.023	56.878	519.778	448.744	184.722	73.46	43.423	1555.65	1553.1	1568.09	--
MEDN0226	C4H6O4	D-Erythronolactone	Aldehyde,Ketones,Esters	Esters	MS2-Search-Local	0.7261	15667-21-7	134.048	118.027	1.4189	M+NH4-2H	1.53796	rp	5325915	HMDB0000349	-	-	191846	325811	58420.5	70714.8	179227	30529.1	155611	125177	97198.6	98443.4	147380	133258	147269	--
MW0120992	C10H7Br2NO	5,7-Dibromo-8-hydroxyquinaldine	Heterocyclic compounds	Heterocyclic compounds	MS1	0.6122	15599-52-7	351.861	316.887	1.0965	M+Cl	6.4455	rp	65620	-	-	-	5244.84	3604.55	2278.13	2297.8	830.751	140.449	207.304	618.353	1415.36	1074.45	3610.68	3616.37	3686.51	--
MW0126194	C19H21NS	Pizotifen	Heterocyclic compounds	Heterocyclic compounds	MS2-Search-DB	0.6459	15574-96-6	330.113	295.139	2.3864	M+Cl	5.72395	rp	27400	-	2036	D05523	33666.9	156090	258208	3217.65	13690.7	1358.77	59609.9	40553.6	29328.7	212.363	60967.3	60845.6	60894.6	--
MW0120915	C8H4F3NOS2	5-(Trifluoromethoxy)-2(3H)-benzothiazolethione	Benzene and substituted derivatives	Benzene and substituted derivatives	MS1	0.6573	155559-82-3	249.963	250.969	0.5823	M-H	4.0995	rp	19384269	-	-	-	31862.7	31060.6	22559.9	82216.4	121735	115194	135690	88647.6	197853	113300	22259	18290.4	24579.7	--
MW0129479	C14H11FO3	1-(2,4-Dihydroxyphenyl)-2-(4-fluorophenyl)ethanone	Aldehyde,Ketones,Esters	Ketones	MS1	0.7037	15485-70-8	230.049	246.069	2.5353	M-H-CH3	1.94375	rp	2063467	-	-	-	4396.05	3330.31	10677.8	4115.53	3894.14	305.287	1449.86	1154.68	1462.97	1739.07	1531.2	1497.35	1620.21	--
MW0123804	C14H9ClF3NO2	Efavirenz	Heterocyclic compounds	Heterocyclic compounds	MS1	0.6208	154598-52-4	349.998	315.027	1.2123	M+Cl	5.9775	rp	64139	HMDB0014763	-	C08088	2774.5	5130.9	2315.64	5545.11	3643.6	5071.5	4367.78	910.305	1727.7	973.029	3098.98	3242.44	3049.4	--
MW0114629	C6H13O9P	Inositol 1-phosphate	Organic acid And Its derivatives	Organic acid And Its derivatives	MS2-Search-Local	0.6306	15421-51-9	279.04	260.03	0.8567	M+F	21.3329	rp	107737	HMDB0002985	359	C01177	154574	225365	225513	54861.2	4169.9	5336.47	211569	7987.83	6793.1	16785.9	83450.9	93046.5	92377.7	ko00562,ko01100,ko02010,ko04070
MW0120244	C14H20BrN3O2	4-Boc-1-(5-bromo-2-pyridyl)piperazine	Heterocyclic compounds	Heterocyclic compounds	MS1	0.7431	153747-97-8	312.026	341.074	1.5761	M-H-C2H4	0.27975	rp	11244775	-	-	-	910.45	1823.68	2457.26	196.518	498.989	155.35	568.387	356.103	953.15	277.056	1032.38	930.644	1061.73	--
MW0063755	C46H57NO14	Taxol C	Terpenoids	Ditepenoids	MS1	0.7201	153415-45-3	846.355	847.378	3.9492	M-H	16.4107	rp	9962663	-	84990	-	4714.95	4765.54	6604.77	1182.42	569.658	807.453	3663.55	1145.31	1181	390.103	3674.65	3626.86	3652.37	--
MW0106714	C9H16N2O4S	For-met-ala-OH	Heterocyclic compounds	Heterocyclic compounds	MS1	0.7452	15183-28-5	229.069	248.083	1.3611	M-H-H2O	0.1945	rp	1771173	-	44169	-	8757.83	16631.7	11340.6	77370.7	49385.6	2827.15	9415.88	10280.1	48264.3	82648.7	18108.5	18347.8	18356.8	--
MEDN0417	C6H12O4	(Rs)-Mevalonic Acid	Organic acid And Its derivatives	Organic acid And Its derivatives	MS2-Search-Local	0.7072	150-97-0	147.067	148.074	0.7435	M-H	0.403772	rp	-	HMDB0000227	-	C00418	38081.2	4830.42	18544.4	123276	11590.9	75613.6	19257.2	22031.5	57576.7	16841.8	16704	12338	15171.5	ko00900,ko01060,ko01062,ko01070,ko01100,ko01110,ko04216
MW0007847	C9H11ClN2O	Monuron	Benzene and substituted derivatives	Benzene and substituted derivatives	MS2-Search-DB	0.6731	150-68-5	235	198.056	7.0416	M+K-2H	15.4822	rp	8800	-	-	C19087	1.31954e+06	2.42206e+06	1.20975e+06	3.30491e+06	4.3193e+06	3.10356e+06	3.97368e+06	3.69245e+06	2.871e+06	2.9562e+06	1.65995e+06	1.66129e+06	1.66128e+06	--
MW0146893	C26H32O11	Brusatol	Alcohol and amines	Alcohols	MS1	0.7283	14907-98-3	277.082	520.194	1.9401	M-H+Cl	0.888322	rp	73432	HMDB0037029	-	C08754	6531.74	11256.1	10390.9	4622.63	3107.97	3220.15	6502.19	3520.99	5175.24	1289.44	7409.24	7355.56	7369.09	--
MEDN1386	C4H10O4	meso-Erythritol	Carbohydrates and Its metabolites	Sugars	MS2-Search-DB	0.5996	149-32-6	121.044	122.058	1.2784	M-H	18.1204	rp	222285	-	-	C00503	323571	784246	292202	763696	578156	771067	635379	377371	738390	385343	530778	532500	527323	ko02010
MW0118664	C7H5NS2	2-Mercaptobenzothiazole	Benzene and substituted derivatives	Benzene and substituted derivatives	MS2-Search-DB	0.8477	149-30-4	165.978	166.986	5.4458	M-H	4.76624	rp	697993	HMDB0030524	-	C14437	2973.8	8145.76	3807.53	36318.8	55532.1	29871.7	60901.1	61304.1	68636	70928.9	8528.36	9139.29	8676.99	--
MW0147428	C35H34MgN4O5	Chlorophyllide	Heterocyclic compounds	Heterocyclic compounds	MS1	0.9985	14897-06-4	649.201	614.238	12.1103	M+Cl	0.0608885	rp	439664	-	-	C02139	75226.7	94783	46796.6	3.83908e+06	2.75125e+06	3.82607e+06	2.47294e+06	2127408	2.84654e+06	1.86303e+06	80060.1	79754.2	80055.1	ko00860,ko01100,ko01110
MW0151251	C15H27O4P	hydroxy Farnesyl Phosphonic Acid	Organic acid And Its derivatives	Organic acid And Its derivatives	MS2-Search-DB	0.7399	148796-53-6	301.159	302.165	9.9026	M-H	1.86547	rp	5353399	-	63021	-	9782.5	15139.9	8139.16	6658.06	12446.4	6461.42	13986.7	8712.58	6927.02	13235.1	9533.74	9540.65	9425.51	--
MW0013098	C5H10O4	2,3-Dihydroxy-2-methylbutanoic acid	Organic acid And Its derivatives	Organic acid And Its derivatives	MS2-Search-DB	0.657	14868-24-7	133.051	134.058	1.1451	M-H	3.11704	rp	301941	HMDB0029576	-	-	89534	170601	119095	127200	49252.3	77683.7	118590	82546.8	136884	31239.5	109072	109575	109754	--
MW0126644	C9H14N5O4P	Tenofovir	Heterocyclic compounds	Heterocyclic compounds	MS1	0.9791	147127-20-6	269.054	287.078	0.8233	M-H-NH3	0.8525	rp	464205	HMDB0014445	-	C17407	44845.4	10067.8	13077.1	10076.4	11601.5	27036.3	5138.51	1587.19	5770.63	7284.41	16319.4	16263.4	16258.7	--
MEDP1295	C9H13N3O5	Cytarabine	Nucleotide And Its metabolites	Nucleotide and Its metabolites	MS2-Search-DB	0.7945	147-94-4	242.081	243.085	7.7362	M-H	4.01975	rp	6253	HMDB0015122	-	C02961	36668.2	26946.7	17851.8	27087.6	37070.4	22856.4	77097.2	21546.1	27143.5	48938.6	29277.9	29301.1	29261.9	--
MW0109379	C5H9NO2	Proline	Organic acid And Its derivatives	Organic acid And Its derivatives	MS2-Search-DB	0.7097	147-85-3	229.123	115.063	9.3238	2M-H	6.2683	rp	145742	HMDB0000162	-	C00148	21748.1	2584.34	10354.4	14164	5622.18	14746.8	1642.09	3259.81	9743.46	26524	20565.6	20704.9	20558.1	ko00330,ko00332,ko00333,ko00401,ko00404,ko00970,ko01100,ko01110,ko01230,ko02010,ko04974,ko04978,ko05230
MEDL02225	C5H10O5	D-Arabinose	Carbohydrates and Its metabolites	Sugars	MS1	0.7391	147-81-9	253.008	150.053	0.7988	M+Cl+NaCOOH	0.44125	rp	854	HMDB0029942	63111	C00216	16060.2	18437.9	10144	1876.76	9702.89	5152.34	1412.41	10066.8	5433.26	6352.74	11425.2	11434.9	11540.9	ko00040,ko00053
MEDN0533	C10H12N4O6	Xanthosine	Nucleotide And Its metabolites	Nucleotide and Its metabolites	MS2-Search-Local	0.9471	146-80-5	283.068	284.076	1.6009	M-H	4.20958	rp	64959	HMDB0000299	-	C01762	499776	266523	330073	278188	485855	520546	194773	151042	265234	247890	461960	462833	462529	ko00230,ko00232,ko01065,ko01100,ko01110,ko02010
MW0006610	C14H17ClN4S	Clobenpropit	Benzene and substituted derivatives	Benzene and substituted derivatives	MS1	0.7349	145231-35-2	411.05	308.086	6.9755	M+Cl+NaCOOH	0.6125	rp	2790	-	45305	C17934	589.696	1815.55	778.854	496.656	732.569	1122.42	611.191	527.429	315.97	376.183	878.998	870.565	916.004	ko07227
MW0111337	C14H14F3N5O6S	Trifloxysulfuron	Heterocyclic compounds	Heterocyclic compounds	MS1	0.5424	145099-21-4	472.026	437.062	12.102	M+Cl	10.7277	rp	9955886	-	-	-	1157.94	1581.97	729.122	6900.76	6367.03	10733.9	5829.26	2270.85	3389.2	2547.92	1315.65	1412.5	1465.84	--
MW0117039	C21H20ClNO3	1H-Indole-1-pentanoic acid,3-[2-(2-chlorophenyl)acetyl]-	Organic acid And Its derivatives	Organic acid And Its derivatives	MS1	0.9319	1449675-70-0	368.105	369.113	5.5698	M-H	2.92825	rp	124518736	-	-	-	6735.53	15528.7	6538.11	34420.8	23180.6	32076.5	20896.5	26486.1	37297.7	22597.7	13013.8	13165.6	13127.1	--
MW0105527	C8H16N2O3S	Ala-Met	Amino acid and Its metabolites	Small Peptide	MS1	0.9899	14486-05-6	695.248	220.088	1.9854	3M+Cl	0.408	rp	85744	-	65181	-	395.078	2013.09	3895.81	1342.55	2629.6	129.871	5971.08	7079.57	6083.12	1156.7	9076.51	9052.77	9158.68	--
MEDL00400	C33H30N4O2	Telmisartan	Benzene and substituted derivatives	Benzene and substituted derivatives	MS1	0.5612	144701-48-4	498.195	514.237	2.1714	M-H-CH3	9.48268	rp	65999	HMDB0015101	-	C07710	4350.59	5946.72	5561.51	2598.89	1042.07	236.222	3348.92	1328.53	1938.07	614.463	4229.13	4252.87	4287.5	--
MW0126017	C23H27FN4O3	Paliperidone	Aldehyde,Ketones,Esters	Ketones	MS2-Search-DB	0.704	144598-75-4	442.23	426.207	1.991	M+NH4-2H	5.09349	rp	115237	HMDB0015396	2349	D05339	120311	311767	238609	62428.4	36942.1	45068.1	117952	106306	141927	8637.16	102293	89686	102103	--
MW0122838	C13H17N3O	Aminophenazone	Heterocyclic compounds	Heterocyclic compounds	MS1	0.74	144574-10-7	174.077	231.137	1.2371	M-H-C4H8	0.4055	rp	6009	HMDB0015493	-	C07539	6619.25	17280.2	12075.9	3258.49	4296.65	3305.92	6952.11	4283.47	3258.08	993.905	8784.98	8873.66	8876.72	--
MW0005285	C11H8N2O5S	4-Nitrophenyl 1,3-thiazol-5-ylmethyl carbonate	Benzene and substituted derivatives	Benzene and substituted derivatives	MS1	0.6701	144163-97-3	174.978	280.015	1.328	M+2Cl	3.48025	rp	9882147	-	-	-	13796.2	15316.9	18371.1	12911.9	10819.7	16540.6	13721.4	13740.7	4424.75	8912.67	12188.9	12090	12267.3	--
MW0159670	NaHCO3	Sodium bicarbonate	Others	Metal, Non-metal and related compounds	MS2-Insilico	0.6299	144-55-8	135.971	83.9823	12.0524	M+Cl+NH3	21.2704	rp	-	-	-	C12603	44854	78554.6	46860.1	134417	98532.6	65221.4	48114.6	42113.4	53044.3	32926.1	51247.3	51008.8	51004.7	--
MW0155585	C24H48N6O15	Piperazine citrate	Organic acid And Its derivatives	Organic acid And Its derivatives	MS1	0.9719	144-29-6	573.314	660.318	8.2489	M-H-C3H2O3	1.15869	rp	15595021	-	-	C13660	6611.53	10619.6	5346.33	30300.3	22156.7	29361.1	20351.1	8489.59	20282.8	11090.6	7963.41	7812.8	7900.75	--
MW0113143	C15H18O8	4-O-D-Glucopyranosyl-p-coumaric acid	Organic acid And Its derivatives	Organic acid And Its derivatives	MS2-Search-DB	0.664	14364-05-7	307.077	326.1	4.9414	M-H2O-H	16.2703	rp	9840292	-	-	C04415	63222.3	109928	55629.8	180081	128749	169841	119427	145480	210299	118381	92308.4	91959.7	91674.4	--
MEDN1057	C5H12O9P2	2C-Methyl-D-erythritol 2,4-cyclodiphosphate	Carbohydrates and Its metabolites	Phosphate sugars	MS2-MetDNA	0.9461	143488-44-2	298.969	277.996	1.1544	M+Na-2H	3.25	rp	126747	-	64016	C11453	11103.7	5475.93	2612.41	10544.3	5875.55	32001.9	2389.51	1639.63	2660.08	3375.76	7226.7	7018.41	7214.6	ko00900,ko01100,ko01110
MW0103785	C7H5N3O2S	5-Nitro-2,1-benzothiazol-3-amine	Benzene and substituted derivatives	Benzene and substituted derivatives	MS1	0.7348	14346-19-1	150.019	195.01	3.8251	M-H-CO2	0.61775	rp	84367	-	-	-	2863.09	4526.24	4334.79	3024.56	1027.62	3635.86	3313.25	3696.55	4111.6	1845.27	3684.56	3893.89	3610.3	--
MW0125647	C17H26ClN3O2S	Naratriptan hydrochloride	Amino acid and Its metabolites	Amino acid derivatives	MS1	0.7241	143388-64-1	356.12	371.143	1.6588	M-H-CH2	1.064	rp	60875	-	-	D00674	4329.17	5022.92	3889.27	1794.28	1332.7	1829.36	2054.32	2492.78	2036.92	863.375	3798.92	3719.91	3794.5	--
MW0121817	C10H5Cl2F3N2	6,7-Dichloro-2-methyl-3-(trifluoromethyl)quinoxaline	Heterocyclic compounds	Heterocyclic compounds	MS1	0.5857	143309-87-9	314.939	279.978	8.5424	M+Cl	7.97075	rp	10401449	-	-	-	2370.61	1548.05	1467.8	11621.1	8905.84	12287.8	11781.5	9472.74	2012.73	4958.4	1215.37	1219.14	1026.26	--
MW0102909	C18H34O2	trans-Vaccenic acid	FA	FFA	MS2-MetDNA	0.791	143-25-9	563.502	282.256	11.8459	2M-H	4.43652	rp	5281127	HMDB0003231	-	C08367	52206.6	91839.8	53794.3	131302	94085	130856	84577.8	8657.44	14803	12581.3	70206.7	70126.3	70503.4	--
MEDL02332	C12H24O2	FFA(12:0)	FA	FFA	MS2-Search-Local	0.9012	143-07-7	199.169	200.178	9.4643	M-H	4.56798	rp	-	HMDB0000638	-	C02679	198263	298917	269640	121945	180752	140767	150445	126125	133919	134381	230937	229429	230979	ko00061,ko00333,ko01100,ko01110
MW0106547	C15H21NO6	Domoic acid	Organic acid And Its derivatives	Organic acid And Its derivatives	MS2-Search-DB	0.6164	14277-97-5	370.161	311.137	3.0479	M+CH3COO	22.6813	rp	5282253	HMDB0033939	-	C13732	34503.6	122591	138258	12546.8	4910.22	4393.15	42297.2	28978.8	18673.8	1596.98	69216.2	65255.1	65691.3	--
MADN0577	C6H13O9P	D-myo-Inositol-4-phosphate (ammonium salt)	Alcohol and amines	Alcohols	MS2-Search-Local	0.5637	142760-33-6	241.119	260.03	2.8495	M-H2O-H	11.709	rp	53393970	-	-	-	118750	269057	68272.7	54194.6	33230.2	42092.4	33164.4	91188.3	105705	29273.1	160426	160765	160728	--
MW0154179	C4H6N2Na2S4	Nabam	Organic acid And Its derivatives	Sulfonic acids	MS2-Insilico	0.7125	142-59-6	307.915	255.921	1.6009	M+Cl+NH3	5.90063	rp	3032297	HMDB0031224	-	C18748	122517	228642	126123	286337	223338	269216	209283	180075	195728	121296	254106	253583	255071	--
MW0155623	C21H22O5	Pleurotin	Benzene and substituted derivatives	Benzene and substituted derivatives	MS2-Search-DB	0.7833	1404-23-5	353.141	354.147	10.7212	M-H	0.790476	rp	344218	-	85108	-	63002.5	71027.8	57832.3	1.83993e+06	2.18644e+06	1.79747e+06	2.87731e+06	1.21643e+06	1.24397e+06	1.29655e+06	62165.1	62276.2	63258.6	--
MW0117074	C23H22N2O2	1H-Indole-3-carboxylic acid,1-pentyl-,8-quinolinyl ester	Organic acid And Its derivatives	Organic acid And Its derivatives	MS1	0.7421	1400742-17-7	393.133	358.168	2.4277	M+Cl	0.32	rp	71604304	-	-	-	447.15	1515.4	1675.2	892.209	435.354	473.544	287.751	314.242	277.027	173.153	404.204	450.441	486.351	--
MW0153958	C11H12Cl4N2O3	Monuron-TCA	Benzene and substituted derivatives	Benzene and substituted derivatives	MS1	0.7106	140-41-0	342.941	361.957	3.1223	M-H-H2O	1.64225	rp	8799	-	-	C19088	779.723	707.448	1891.04	170.953	690.657	177.578	129.677	145.326	569.523	143.257	863.042	832.817	813.559	--
MW0006577	C9H8O2	Cinnamic acid	Organic acid And Its derivatives	Organic acid And Its derivatives	MS2-Search-DB	0.7334	140-10-3	147.045	148.052	1.7745	M-H	4.06673	rp	444539	HMDB0000930	-	C00423	77923.1	148503	123776	84975.6	50926.3	108280	127592	95954.9	133541	37618.7	103742	103611	103373	ko00130,ko00360,ko00940,ko00998,ko01060,ko01070,ko01100,ko01110,ko01120,ko01220
MW0132786	C34H42O19	3',6-Disinapoylsucrose	Benzene and substituted derivatives	Benzene and substituted derivatives	MS1	0.565	139891-98-8	775.214	754.232	2.4525	M-2H+Na	9.2419	rp	11968389	HMDB0040838	-	-	1989.27	3269.36	4990.86	214.044	372.494	348.918	3449.71	2209.55	2841.37	246.34	3808.37	3890.71	3860.6	--
MW0009741	C22H30N6O4S	Sildenafil	Benzene and substituted derivatives	Benzene and substituted derivatives	MS2-Search-DB	0.7467	139755-83-2	473.206	474.205	3.2381	M-H	15.4295	rp	135398744	HMDB0005039	-	C07259	49192.3	217462	138298	10945.7	14660.3	9954.94	18518.1	42819.6	17798.7	3781.66	64844.7	64845	64919.1	--
MW0117136	C12H21N5O4S	1H-Thieno[3,4-d]imidazole-4-pentanoic acid,hexahydro-2-oxo-,2-[2-(aminooxy)acetyl]hydrazide,(3aS,4S,6aR)-	Organic acid And Its derivatives	Organic acid And Its derivatives	MS1	0.9741	139585-03-8	412.114	331.131	1.1875	M+Cl+HCOOH	1.0625	rp	83922	-	64672	-	12703.2	19047.3	12501.6	14003	8879.38	19121.3	15135.9	25983.9	41235.8	11056.5	19245.1	19484.8	19280.9	--
MW0120495	C20H16ClN3O2	4H-Isoxazolo[5,4-d][2]benzazepine-4-acetamide,6-(4-chlorophenyl)-1-methyl-,(4S)-	Alcohol and amines	Amines	MS1	0.7435	1380087-89-7	364.086	365.093	1.377	M-H	0.26125	rp	57389999	-	-	-	2267.38	479.1	1595.46	6266.18	934.77	4786.48	7026.55	8299.96	15514.3	5874.51	1650.54	1569.12	1773.76	--
FDATN00665	C19H12O8	Diacerein	Benzene and substituted derivatives	Benzene and substituted derivatives	MS1	0.6794	13739-02-1	403.016	368.053	5.607	M+Cl	3.04375	rp	26248	-	44094	D07270	523.229	1384.56	745.887	335.805	505.475	284.87	533.065	94.96	254.619	97.063	1235.05	1206.07	1190.69	--
MW0004902	C7H7ClN2O4S	4-Chloro-N-methyl-3-nitro-benzenesulfonamide	Benzene and substituted derivatives	Benzene and substituted derivatives	MS1	0.7194	137-48-4	266.002	249.982	3.8334	M-H+NH3	1.263	rp	67301	-	-	-	1587.93	1735.46	1378.76	13244.2	4871.68	13153.1	6839.36	10619.8	17503.9	8626.48	2939.18	3058.24	3014.8	--
MW0010168	H2O3S2	Thiosulfuric acid	Others	Metal, Non-metal and related compounds	MS2-Insilico	0.6985	13686-28-7	158.939	113.945	11.4405	M+HCOO	10.134	rp	-	HMDB0000257	-	C05529	675225	2.76737e+06	5.61021e+06	2.10133e+07	1.54957e+07	1.93302e+07	1.6936e+07	2.49948e+06	5.38458e+06	2.49542e+06	6.58039e+06	6.58051e+06	6.56873e+06	--
MW0156253	C16H17N3O6	Pyriminobac	Heterocyclic compounds	Heterocyclic compounds	MS1	0.6769	136191-56-5	346.104	347.112	3.5109	M-H	3.1615	rp	20056437	-	-	C18890	3107.85	10179.8	7669.43	468.985	891.081	557.003	3199.67	1049.07	1176.89	276.674	3574.58	3583.57	3536.63	--
MEDN1679	C6H8O4	2,3-Dimethylsuccinic acid	Amino acid and Its metabolites	Amino acid derivatives	MS2-Search-Local	0.6661	13545-04-5	144.045	144.042	2.5518	M-	3.80324	rp	11848	-	-	-	94403.2	241140	196807	150088	129421	114512	208378	140408	189361	78972.5	143168	143170	143486	--
MW0117810	C5H3Br2N	2,3-Dibromopyridine	Heterocyclic compounds	Pyridine and pyridine derivatives	MS1	0.5117	13534-89-9	191.859	236.861	0.89	M-H-CO2	12.9505	rp	817102	-	-	-	8521.74	9223.15	1983.48	17411.9	14347.6	17289.4	15392.5	14579.6	15639.7	9483.84	4670.56	5434.47	5018.31	--
MEDN1054	C16H26O3	Tetranor-12(R)-HETE	FA	Oxidized lipids	MS1	0.7021	135271-51-1	237.185	266.188	9.8364	M-H-CO	2.013	rp	5423	-	-	-	1255.3	3279.59	2912.04	557.226	517.974	482.975	2744.07	288.446	1107.37	109.268	2206.85	2211.06	2202.83	--
MW0132688	C15H11ClO5	3,5,7-Trihydroxy-2-(4-Hydroxyphenyl)-1lambda-Chromen-1-Ylium	Heterocyclic compounds	Heterocyclic compounds	MS1	0.9698	134-04-3	633.034	306.029	12.069	2M-2H+Na	1.24675	rp	67249	HMDB0125089	-	-	317847	607669	353697	3.51973e+06	2.64362e+06	3.41522e+06	2.62295e+06	2.32918e+06	3.35493e+06	2.06861e+06	489862	488339	489104	--
MW0115204	C23H26O7	Purpactin A	Heterocyclic compounds	Heterocyclic compounds	MS1	0.7412	133806-59-4	849.334	414.168	1.824	2M-2H+Na	0.354204	rp	131673	-	-	-	650.108	390.555	1045.98	2669.23	418.237	520.228	1433.4	810.867	1398.17	4576.55	2602.97	2572.84	2582.16	--
MW0014768	C22H30INO4S	5-Heptenoic acid,7-[(1S,2S,3S,5R)-3-[[(4-iodophenyl)sulfonyl]amino]-6,6-dimethylbicyclo[3.1.1]hept-2-yl]-,(5Z)-	Organic acid And Its derivatives	Organic acid And Its derivatives	MS1	0.9562	133538-58-6	502.103	531.094	1.7745	M-H-CO	1.8315	rp	5312147	-	45634	-	1925.15	6213.29	4796.71	4975.25	1690.65	6796.73	8374.23	12309.3	15383.8	1515.38	4555.89	4523.58	4584.05	--
MW0119311	C26H26N4O3	3-[1-[3-(Dimethylamino)propyl]-5-methoxy-1H-indol-3-yl]-4-(1H-indol-3-yl)-1H-pyrrole-2,5-dione	Aldehyde,Ketones,Esters	Ketones	MS2-Search-DB	0.7461	133053-19-7	441.197	442.2	2.8494	M-H	6.4347	rp	3499	-	45529	-	128601	256984	294296	63472.1	42888	50465.6	126987	62594.7	77665.4	19221.4	141353	142009	141598	--
MW0103684	C15H24N2O17P2	UDP-glucose	Nucleotide And Its metabolites	Nucleotide and Its metabolites	MS1	0.9586	133-89-1	402.999	566.055	0.6996	M-H-C6H10O5	1.72845	rp	8629	HMDB0000286	-	C00029	110847	115365	57604.5	309082	69905.8	273044	83363.5	97157.9	237092	85630	105314	105428	106009	ko00040,ko00052,ko00053,ko00240,ko00500,ko00520,ko00524,ko00541,ko00561,ko00908,ko01051,ko01060,ko01100,ko01110,ko01240
MW0052391	C4H4O6	Dihydroxyfumaric acid	Organic acid And Its derivatives	Organic acid And Its derivatives	MS2-Search-DB	0.6735	133-38-0	207.023	148.001	4.4701	M+CH3COO	16.3445	rp	54678503	HMDB0002050	-	C00975	14360.7	29012	10210.5	27285.7	38693.1	28604.7	33309.9	28196.8	28743.7	25028	19447.1	19401.1	19411.9	ko00630,ko01100
MW0111943	C4H6O6	2,3-Dihydroxybutanedioic acid	Organic acid And Its derivatives	Organic acid And Its derivatives	MS2-Search-DB	0.7701	133-37-9	149.009	150.016	4.1476	M-H	2.33122	rp	875	HMDB0059916	-	-	272185	516929	273587	459135	418258	426421	379386	380560	406729	289389	436637	437758	436475	--
MW0133025	C38H47NO13	3-Formylrifamycin	Heterocyclic compounds	Heterocyclic compounds	MS1	0.8031	13292-22-3	806.302	725.305	8.8277	M+Cl+HCOOH	10.0084	rp	6438444	-	-	-	1606.53	4089.56	5362.16	13915.8	28686	19757.8	31442.9	24168.6	20063.8	18560.5	2838.2	3038.61	2555.57	--
MW0008448	C8H11N3S	N-(4-Methylphenyl)hydrazinecarbothioamide	Benzene and substituted derivatives	Benzene and substituted derivatives	MS1	0.7275	13278-67-6	216.037	181.067	0.774	M+Cl	0.92025	rp	737132	-	-	-	2702.29	3849.24	3453.4	1142.91	2065.45	958.702	1962	1189.21	1285.25	220.607	1705.07	1542.93	1616.86	--
MW0004751	C9H12BrN	4-Bromoamphetamine	Benzene and substituted derivatives	Benzene and substituted derivatives	MS1	0.7087	13235-83-1	247.992	213.015	1.1833	M+Cl	1.72375	rp	205668	-	-	-	6372.87	24140.4	9939.7	5353.87	1914.33	1822.58	15230	5915.24	14200	4599.63	9354.83	9858.21	9643.92	--
MW0151961	C23H14D5NO3	JWH 073 N-butanoic acid metabolite-d5	Organic acid And Its derivatives	Organic acid And Its derivatives	MS1	0.7425	1320363-50-5	361.159	362.168	9.2824	M-H	0.304	rp	53394459	-	96673	-	916.777	1987.84	905.646	8716.86	1735.25	1239.37	4289.16	5492.97	6109.36	2920.66	1521.7	1552.57	1561.09	--
MEDN1306	C10H16N2O9S	Ureidosuccinic acid	Amino acid and Its metabolites	Amino acid derivatives	MS2-Search-DB	0.6881	13184-27-5	197.02	340.058	6.6199	M+Na-2H	1.29357	rp	279	HMDB0000828	-	C00438	41718.2	73799.2	40631.4	57746.6	72904.8	55692.9	66811.2	56952.7	63783.7	63356.4	48789.9	48529.8	48785.3	ko00240,ko00250,ko01100,ko01240
MW0003062	C27H25ClN4O2	2-Furancarboxamide,5-(4-chlorophenyl)-N-[4-(1-piperazinyl)phenyl]-N-(2-pyridinylmethyl)-	Benzene and substituted derivatives	Benzene and substituted derivatives	MS1	0.9795	1314118-92-7	427.182	472.167	2.9401	M-H-CO2	0.838898	rp	53475321	-	-	-	15997.8	33079.3	33798.7	7266.98	4480.85	5915.3	14910.6	8845.52	11100.3	2338.71	18142.3	18188.1	18193.6	--
MW0002271	C13H10O3	2,4-Dihydroxybenzophenone	Benzene and substituted derivatives	Benzene and substituted derivatives	MS2-Search-DB	0.7547	131-56-6	213.055	214.063	4.4866	M-H	6.17836	rp	8572	-	-	C14215	10758.6	20110.6	8549.37	32955.3	27013.3	34826.3	22380.2	21585.6	28982.9	18136.8	13712.5	13731.2	13890.5	--
MW0142645	C12H6Cl4O2	3,3',5,5'-Tetrachloro-4,4'-biphenyldiol	Benzene and substituted derivatives	Benzene and substituted derivatives	MS2-Insilico	0.6447	13049-13-3	320.899	323.909	13.4994	M-H	19.3224	rp	97032	-	-	C14194	40076.6	73010.7	43689.5	494922	366309	393790	316607	621405	1.04309e+06	224960	57765.8	63026.7	63825.8	--
MW0159611	BiN3H2O9	Bismuth subnitrate	Others	Others	MS1	0.8668	1304-85-4	367.926	396.959	1.1792	M-H-C2H4	6.19425	rp	-	-	-	C13102	9893.79	19994.9	7323.06	58307.2	32796.6	58389.8	28351.9	71337.6	87184	45310.5	26546	26867.2	26880.4	--
MW0140013	C21H25D3O4	(-)-11-nor-9-carboxy- 9-THC-d3	Heterocyclic compounds	Heterocyclic compounds	MS1	0.5381	130381-15-6	382.197	347.218	4.9993	M+Cl	11.024	rp	76969399	-	96632	-	415.6	3423.23	3253.58	205.16	797.001	105397	176.471	1389.16	244.061	772.473	1653.95	1597.63	1587.84	--
MW0121547	C14H13N3O5S2	5'-Hydroxymethyl-5'-desmethylmeloxicam	Heterocyclic compounds	Heterocyclic compounds	MS1	0.7103	130262-92-9	366.022	367.03	0.8567	M-H	1.655	rp	54738103	HMDB0060780	-	-	11210.3	26101.2	10609.5	2760	6222.43	6044.49	18866.4	12168.5	1431.93	1869.22	12540.8	12736.9	12622.1	--
MEDL01909	C19H22O3	Acerogenin G	Phenolic acids	Phenolic acids	MS2-Search-DB	0.854	130233-83-9	297.152	298.157	11.1553	M-H	2.14165	rp	14608480	HMDB0138216	-	-	90626.9	159154	34167.6	81655.7	87013.2	67909.1	57849.5	64442.3	77234.8	28419.6	81317.3	85640	85061.6	--
MW0168955	C9H5ClINO	Clioquinol	Heterocyclic compounds	Heterocyclic compounds	MS1	0.7533	130-26-7	339.876	304.91	2.0309	M+Cl	13.5988	rp	2788	-	3963	D03538	27981.4	54700	38259.4	5712.14	6419.77	8915.74	21405.1	44683.9	11201	4033.46	26243.6	26692.6	26271	--
MW0138790	C27H34O5	Licorisoflavan A	Heterocyclic compounds	Heterocyclic compounds	MS2-Search-DB	0.5887	129314-37-0	473.216	438.241	7.2277	M+Cl	8.77922	rp	196831	HMDB0034184	-	-	19660	25095.9	16917.3	65903.6	35933.7	42266.9	65010.5	109097	69553.8	38579.2	14157	14124.7	14467.2	--
MEDP0797	C14H8O3	1-Hydroxyanthraquinone	Others	Others	MS2-Search-DB	0.7209	129-43-1	243.047	224.047	6.5786	M+F	0.253805	rp	8512	-	-	C02980	30702.1	75661.7	35537	64866.6	71304.3	73952.8	67701.5	57492.5	64014.1	32086.1	55423.8	55416.4	55117.8	--
MW0001539	C15H10BrNO2	1-Bromo-4-(methylamino)anthracene-9,10-dione	Benzene and substituted derivatives	Benzene and substituted derivatives	MS1	0.7191	128-93-8	271.985	314.99	1.328	M-H-COCH2	1.27575	rp	31418	-	-	-	604.459	1226.21	323.021	3945.59	461.624	499.669	617.62	3839.21	1987.4	2000.16	1891.65	1878.69	1885.25	--
MW0009792	C11H12N4O2S	Sulfamerazine	Benzene and substituted derivatives	Benzene and substituted derivatives	MS1	0.6441	127-79-7	316.058	264.068	6.3225	M+Cl+NH3	4.759	rp	5325	HMDB0015521	44260	D02435	1723.95	5577.54	1233.27	2783.71	3181.06	1535.73	2610.41	1287.97	723.477	1142.77	1941.1	1989.72	1967.1	--
MW0156169	C36H51NO12	Pseudoaconitine	Terpenoids	Ditepenoids	MS1	0.6581	127-29-7	688.35	689.341	1.9151	M-H	23.0268	rp	90478913	-	-	C08704	20777.9	42124.1	33139.3	20691.7	11451.1	13534.2	28945.5	18317.5	22041.3	5826.56	27080.1	27377.3	27388.5	--
MW0146925	C8H14Cl3O5P	Butonate	Organic acid And Its derivatives	Organic acid And Its derivatives	MS1	0.5751	126-22-7:	341.986	325.964	4.2634	M-H+NH3	8.6095	rp	31343	-	-	C18967	707.263	1334.01	912.228	142.283	246.678	340.45	214.038	59.058	254.262	36.098	1013.39	1040.83	1022.11	--
MW0119308	C24H22N4O2	3-[1-(3-Aminopropyl)-1H-indol-3-yl]-4-(1-methyl-1H-indol-3-yl)-1H-pyrrole-2,5-dione	Aldehyde,Ketones,Esters	Ketones	MS2-Search-DB	0.6941	125313-65-7	443.177	398.174	2.742	M+HCOO	8.82889	rp	2403	-	45539	-	179600	816290	362911	30830	79641.6	48909.7	185884	105964	90857.8	7887.05	241009	253132	254943	--
MW0062166	C21H32O5S	Pregnenolone sulfate	Hormones and hormone related compounds	Hormones and hormone related compounds	MS2-Search-DB	0.8368	1247-64-9	395.192	396.197	3.0727	M-H	3.96489	rp	105074	HMDB0000774	-	C18044	183272	326753	316779	110933	71667	90735.2	181127	95829.9	124312	37391.4	207161	207380	206910	ko00140
MW0102918	C21H27FO6	Triamcinolone	Hormones and hormone related compounds	Hormones and hormone related compounds	MS2-Search-DB	0.7118	124-94-7	453.198	394.179	2.5974	M+CH3COO	6.45534	rp	31307	HMDB0014758	2902	D00385	592926	1.16184e+06	1.04769e+06	379994	242513	294753	559773	349032	422957	124447	711352	712145	712106	--
MW0154817	C18H22ClNO4	Oxycodone hydrochloride	Benzene and substituted derivatives	Benzene and substituted derivatives	MS1	0.7061	124-90-3	350.113	351.124	1.8655	M-H	1.84	rp	5462350	-	-	C08026	1173.08	8373.7	10070.9	437.59	163756	227756	3115.29	718.839	395.194	110902	1046.71	1420.06	1387.81	--
MW0127092	C10H22NO2P	3-Aminopropyl(cyclohexylmethyl)phosphinic acid	Organic acid And Its derivatives	Organic acid And Its derivatives	MS1	0.9515	123691-14-5	473.251	219.139	3.3869	2M+Cl	2.04	rp	130022	-	-	-	3128.94	2349.66	3661.29	1678.14	645.622	823.691	3770.72	696.961	609.446	274.103	3241.98	3278.91	3239.98	--
FDATN01017	C17H14N2O6S	Iguratimod	Others	FDA	MS1	0.8771	123663-49-0	409.02	374.057	8.9352	M+Cl	5.6425	rp	124246	-	-	-	1790.24	4434.21	3101.85	305.614	618.413	312.487	483.345	841.908	630.636	59.205	2285.58	2314.22	2294.57	--
MW0121047	C18H19N7O2	5-[[5-[2-(3-Aminopropoxy)-6-methoxyphenyl]-1H-pyrazol-3-yl]amino]pyrazinonitrile	Heterocyclic compounds	Heterocyclic compounds	MS1	0.7486	1234015-52-1	400.135	365.16	1.7042	M+Cl	0.05725	rp	46700756	-	-	-	190.362	287.872	513.59	95.731	218.299	382.715	197.855	50.197	151.76	129	732.541	599.391	738.965	--
MW0116872	C8H7NO2S2	1-Benzothiophene-2-sulfonamide	Alcohol and amines	Amines	MS1	0.6814	123126-59-0	229.011	212.992	4.1476	M-H+NH3	2.95025	rp	10680096	-	-	-	14825.4	26900.4	12179.4	21519.1	12374.3	14677	19879.2	15755.8	20086.4	7772.77	14086.5	14079.6	13910.4	--
MW0109836	C4H6O4S	Thiodiglycolic Acid	Organic acid And Its derivatives	Organic acid And Its derivatives	MS2-Insilico	0.5014	123-93-3	298.998	149.999	5.9502	2M-H	14.4885	rp	31277	HMDB0042032	-	C14872	16036.8	35718.8	19815.8	56989.8	42606.1	25613.9	33322.4	34982.1	58125.3	30076.6	22021.4	21482.4	22833.6	ko00980
MW0008323	C13H8ClF2NO	N-(4-Chlorophenyl)-2,6-difluorobenzamide	Benzene and substituted derivatives	Benzene and substituted derivatives	MS1	0.6517	122987-01-3	266.023	267.026	1.1957	M-H	4.37975	rp	2438698	-	-	-	3576.4	8046.68	2861.08	6388.09	5154.04	6656.91	4191.59	2929.52	6283.25	5008.46	4789.59	4747.56	4748.83	--
MW0120295	C9H5BrFNO	4-Bromo-6-fluoro-1,2-dihydroisoquinolin-1-one	Aldehyde,Ketones,Esters	Ketones	MS1	0.6466	1227607-99-9	285.947	240.954	2.527	M-H+HCOOH	4.63275	rp	45480500	-	-	-	2599.4	7179.83	3224	70.334	248.299	327.806	85.268	589.248	627.223	453.413	3831.66	3841.16	3809.13	--
MW0127205	C11H8BrNO2S2	2-(2-(4-Bromophenyl)thiazol-4-ylthio)acetic acid	Organic acid And Its derivatives	Organic acid And Its derivatives	MS1	0.5591	1221726-20-0	153.869	330.916	4.1063	M-H-C6H8O6	9.61825	rp	47002614	-	-	-	59783.5	73319.3	35533.2	15322.2	14606.9	9161.55	13033.8	8036.94	4948.3	2978.26	40446.1	43883.8	43488.6	--
MW0001132	C9H11F2NS	1-(4-(Difluoromethylthio)phenyl)-N-methylmethanamine	Benzene and substituted derivatives	Benzene and substituted derivatives	MS1	0.9398	1221722-62-8	405.107	203.058	5.2473	2M-H	2.56625	rp	21662575	-	-	-	9256.95	17485.7	7267.81	4920.11	7945.54	3750.94	6387.91	8383.94	5216.04	7806.7	10352	10285.4	10391.5	--
MW0115887	C17H12ClN3O2S	(3-Chloroquinoxalin-2-yl)(toluene-4-sulfonyl)acetonitrile	Heterocyclic compounds	Heterocyclic compounds	MS1	0.5135	121512-59-2	356.029	357.034	1.9647	M-H	12.8122	rp	3350098	-	-	-	722.524	3718.31	3774.89	4815.65	1019.32	3941.14	5431.85	8595.67	10253.3	2518.95	2577.05	2484.1	2702.72	--
FDATP01512	C23H30N8O	Ribociclib (LEE011)	Others	FDA	MS1	0.9091	1211441-98-3	889.511	434.254	3.5688	2M-2H+Na	4.01215	rp	44631912	-	-	-	3388.54	1584.73	3773.41	4654.04	1676.01	960.461	4474.13	607.534	1399.28	602.404	4696.68	4837.42	4828.96	--
FDATN01074	C25H36N4O10	Cinitapride Hydrogen Tartrate	Others	FDA	MS1	0.8861	1207859-16-2	604.245	552.243	2.3947	M+Cl+NH3	5.17233	rp	6917844	-	-	-	6108.42	28523.2	27421.1	12327.2	9100.82	9575.92	22583.5	14098.4	17805.7	5341.84	27387.8	27412.5	27702.9	--
MW0122155	C8H4FNO4	6-Fluoro-4-nitro-3H-2-benzofuran-1-one	Benzene and substituted derivatives	Benzene and substituted derivatives	MS1	0.966	1207453-90-4	628.018	197.012	12.102	3M-2H+K	1.41025	rp	57519176	-	-	-	4018.28	7342.76	4177.8	23043.5	14937.6	19052.6	18147.9	11556.6	19453.3	10848.4	6549.95	6430.82	6410.58	--
MW0004841	C7H6ClNO4S	4-Chloro-3-sulfamoylbenzoic acid	Benzene and substituted derivatives	Benzene and substituted derivatives	MS2-Search-DB	0.7051	1205-30-7	250.994	234.971	4.1063	M+NH4-2H	7.76119	rp	14568	-	813	-	59975.6	87631.7	47609.9	83567.2	97389.3	85444	88143.2	77199.3	94459.3	89206.5	64641.2	64864.6	64760.9	--
MW0052327	C6H6Cl2N2O4S2	Dichlorphenamide	Benzene and substituted derivatives	Benzene and substituted derivatives	MS2-Search-DB	0.5606	120-97-8	340.866	303.915	11.503	M+K-2H	3.77894	rp	3038	HMDB0015275	3980	C07459	29080	45701.2	32564.7	105596	43862.8	98684.9	27687	29248.9	30901.3	25774	49631.6	48312.5	48689.9	--
MEDN0167	C5H4N4	Purine	Nucleotide And Its metabolites	Nucleotide and Its metabolites	MS2-Search-DB	0.5987	120-73-0	141.017	120.044	5.0737	M+Na-2H	6.87166	rp	1044	HMDB0001366	-	C15587	128275	330845	150034	654909	126245	732718	917978	683189	1.0561e+06	636376	218504	240300	244750	--
MW0006787	C9H8Cl2O3	Dichlorprop	Benzene and substituted derivatives	Benzene and substituted derivatives	MS2-Search-DB	0.7844	120-36-5	232.984	233.985	5.5781	M-H	15.8834	rp	8427	-	-	C11020	393920	719628	353542	683619	880119	647584	832066	820849	620309	649923	497112	497105	496369	--
MW0125550	C17H23N3O3S	N-[2-(4-Morpholinyl)propyl]-4-oxo-2,3,4,5-tetrahydro-1,5-benzothiazepine-7-carboxamide	Alcohol and amines	Amines	MS1	0.7492	1197887-68-5	384.11	349.146	3.8086	M+Cl	0.031	rp	45814809	-	-	-	465.699	494.475	490.629	351.921	436.966	698.692	380.078	483.99	788.655	373.07	610.477	667.481	662.298	--
MW0158820	C5H4N2O3	Uracil 5-carbaldehyde	Aldehyde,Ketones,Esters	Aldehydes	MS2-MetDNA	0.6344	1195-08-0	174.996	140.022	5.7807	M+Cl	11.5	rp	304590	-	-	C17206	56731.4	15768.7	7344.32	180707	99549.6	99264.6	39949.3	64102.3	120798	133786	25732	26637.7	24885	--
MEDN0648	C7H6O3	2,5-Dihydroxybenzaldehyde	Benzene and substituted derivatives	Benzene and substituted derivatives	MS2-Search-DB	0.7126	1194-98-5	174.982	138.032	11.887	M+K-2H	0.986191	rp	70949	HMDB0004062	-	C05585	17689.8	27402.7	14778.9	184902	216740	311044	93057	65795	59172.5	48477.2	22538.8	22291.1	22280.5	ko00350,ko01100,ko01120
MW0006783	C7H3Cl2N	Dichlobenil	Benzene and substituted derivatives	Benzene and substituted derivatives	MS2-Insilico	0.6069	1194-65-6	340.932	170.964	0.7327	2M-H	24.4528	rp	3031	-	-	C11040	26688	49163.3	20999.6	8562.12	32255.3	15960.3	28787.7	26732.8	14635.4	20788.1	35144.7	34848.2	35140.1	--
MW0122355	C8H4N6	7-Aminopyrazolo[1,5-a]pyrimidine-3,6-dicarbonitrile	Heterocyclic compounds	Heterocyclic compounds	MS1	0.6774	119270-27-8	229.046	184.05	5.2556	M-H+HCOOH	3.1395	rp	722521	-	-	-	4210.48	8238.24	4417.34	687.481	1108.08	992.509	3195.77	1765.32	2384.78	1744.12	5150.35	5186.45	5185.45	--
MW0013819	C9H8O2	3,4-Dihydrocoumarin	Aldehyde,Ketones,Esters	Ketones	MS1	0.6682	119-84-6	147.045	148.052	5.2391	M-H	3.57375	rp	660	HMDB0034527	-	C02274	3384.57	7438.35	4025.88	685.138	3539.55	1264.73	2531.65	1776.3	461.078	2824.82	4353.96	4358.16	4424.63	ko00624,ko01120
MW0002838	C8H6O3	2-Carboxybenzaldehyde	Benzene and substituted derivatives	Benzene and substituted derivatives	MS1	0.9584	119-67-5	149.027	150.032	2.3451	M-H	1.73525	rp	8406	-	-	C03057	52113.2	5366.15	9792.79	18830.7	1233.47	19482.5	50045.8	1150.56	14612.7	3522.82	20307.2	20606.7	20458.4	ko00624,ko01120
MW0154947	C13H11ClO	p-Chlorobenzhydrol	Benzene and substituted derivatives	Benzene and substituted derivatives	MS1	0.6005	119-56-2	131.046	218.05	0.774	M-H-C3H2O3	7.10675	rp	8401	-	-	C14672	1429.08	3756.65	1071.73	730.268	684.436	747.605	1132.54	326.031	389.59	608.722	1118.59	1193.54	1129.45	--
MW0062178	C19H38O2	Pristanic acid	Terpenoids	Ditepenoids	MS2-MetDNA	0.8208	1189-37-3	297.279	298.287	11.4736	M-H	1.75	rp	123929	HMDB0000795	5760	-	12919.3	34845.8	14219.6	189825	93969.3	193254	99926.2	50264.4	59421.9	38355.3	20466.8	21902.7	21535.3	--
MW0108639	C7H11NO5	N-Acetyl-L-Glutamic Acid	Amino acid and Its metabolites	Amino acid derivatives	MS2-MetDNA	0.9946	1188-37-0	170.045	189.064	1.1792	M-H2O-H	1	rp	70914	HMDB0001138	3325	C00624	13444.5	13487.5	12628.9	5762.98	5114.91	4198.77	11445.5	9431.61	4779.43	2335.89	10018	10014.7	10027.7	ko00220,ko01100,ko01110,ko01210,ko01230
MW0108641	C8H15NO3	N-Acetyl-L-Leucine	Amino acid and Its metabolites	Amino acid derivatives	MS2-Search-Local	0.8094	1188-21-2	172.097	173.105	3.3786	M-H	3.92407	rp	70912	HMDB0011756	-	C02710	88996.8	168223	151320	23356.5	18853.1	44113.8	90165.6	49610	32509.2	5418.39	70693.1	70880.3	70529.7	--
MW0001537	C12H13BrClNO	1-Bromo-3-chloro-4-(piperidinocarbonyl)benzene	Benzene and substituted derivatives	Benzene and substituted derivatives	MS1	0.5422	1187385-58-5	301.983	302.985	2.9611	M-H	10.7437	rp	46739775	-	-	-	3166.86	1734.39	1244.73	3544.87	2648.9	2287.49	3519.9	4975.03	6257.27	3351.66	2929.26	3186.63	3140.34	--
MW0001809	C10H6N2O3	2-(3,4,5-Trihydroxybenzylidene)malononitrile	Benzene and substituted derivatives	Phenolics	MS2-Search-DB	0.6603	118409-58-8	223.019	202.038	0.6996	M+Na-2H	16.9296	rp	2061	-	45247	-	170743	294140	142837	289149	178465	296876	175650	177982	290441	157527	203774	203783	204493	--
MW0002214	C7H5N3O6	2,4,6-Trinitrotoluene	Benzene and substituted derivatives	Benzene and substituted derivatives	MS2-Search-DB	0.597	118-96-7	208.007	227.018	4.652	M-H2O-H	14.4679	rp	8376	-	-	C16391	97964.4	176546	91442.3	188808	198885	177237	194074	161361	177383	130611	130525	130618	130525	ko00633,ko01120
MW0052530	C26H54NO7P	enantio-PAF C-16	GP	PC	MS1	0.9636	117985-57-6	522.354	523.364	8.2489	M-H	1.51004	rp	2499	-	43413	-	58084.8	98466.1	50615.6	241198	172831	240379	155367	133658	178839	117049	79825.8	79987.4	79827	--
MW0000599	C12H15BrO3	(2-Bromo-4-tert-butylphenoxy)acetic acid	Benzene and substituted derivatives	Benzene and substituted derivatives	MS1	0.6178	117947-05-4	320.988	286.021	6.5868	M+Cl	6.13875	rp	349875	-	-	-	3011.2	5981.19	3358.33	9669.77	5544.3	9400.77	8206.56	4221.05	6084.56	2247.34	5371.91	5505.56	5409.09	--
MW0124729	C19H20N2O	Luzindole	Heterocyclic compounds	Indole and Its derivatives	MS1	0.716	117946-91-5	327.125	292.158	10.531	M+Cl	1.40825	rp	122162	-	-	-	1390.9	2237.57	1034.16	4332.61	5736.09	4609.75	6083.3	6009.05	7358.38	12898.3	2560.38	2604.44	2570.73	--
MW0108018	C15H28N4O5	Lys-Pro-Thr	Amino acid and Its metabolites	Small Peptide	MS1	0.6896	117027-34-6	325.197	344.206	8.9269	M-H-H2O	2.57475	rp	159483	-	23057	-	6737.33	8184.2	6696.61	6911.83	4670.88	1952.47	8138.19	5899.49	7486.23	5331.58	8900.74	8907.33	8942.89	--
MW0126873	C21H24F3N3S	Trifluoperazine	Heterocyclic compounds	Heterocyclic compounds	MS2-Insilico	0.7243	117-89-5	406.161	407.164	1.911	M-H	4.98327	rp	5566	HMDB0014969	2929	C07168	255550	333268	366205	185490	128155	151193	306511	184388	124732	61893.9	281631	283304	283496	--
MW0005906	C14H8O8S2	9,10-Dioxo-9,10-dihydro-1,5-anthracenedisulfonic acid	Benzene and substituted derivatives	Benzene and substituted derivatives	MS1	0.688	117-14-6	350.917	367.966	2.9404	M-H-CH4	2.64675	rp	8329	-	-	-	392.197	560.961	298.273	389.343	184.195	116.463	344.179	72.991	331.406	58.691	788.869	835.822	847.678	--
MW0008475	C21H14N2O3	N-(5-Amino-9,10-dioxo-9,10-dihydro-1-anthracenyl)benzamide	Benzene and substituted derivatives	Benzene and substituted derivatives	MS1	0.7231	117-06-6	327.081	342.1	5.8344	M-H-CH2	1.106	rp	67011	-	-	-	2590.14	4189.42	2302.81	447.185	5339.38	2081.42	4533.79	3832.47	505.209	4671.83	2706.43	2699.96	2639.64	--
MW0009168	C17H9ClF8N2O4	Novaluron	Benzene and substituted derivatives	Phenolics	MS1	0.8437	116714-46-6	526.986	492.012	12.0772	M+Cl	7.49915	rp	93541	-	-	C18875	16651.4	36155.8	25088.9	177403	136505	173939	135278	97225.9	146425	86844.3	32691	32722.4	32161.1	--
MW0120872	C16H12N4S3	5-(Benzothiazol-2-ylsulfanylmethyl)-4-phenyl-4H-[1,2,4]triazole-3-thiol	Benzene and substituted derivatives	Benzene and substituted derivatives	MS1	0.6693	116710-50-0	298.955	356.022	1.6174	M-H-C4H8	3.52125	rp	1185870	-	-	-	228.52	142.637	290.264	470.926	187.482	213.344	96.146	516.485	1454.09	216.445	624.881	531.482	574.972	--
MW0007814	C29H38FN3O3	Mibefradil	Benzene and substituted derivatives	Benzene and substituted derivatives	MS2-Search-DB	0.6499	116644-53-2	494.294	495.29	8.2571	M-H	19.1796	rp	60663	-	1276	C07222	126965	230621	117672	259747	178372	246600	164525	103483	153554	76252.3	175354	176026	175362	--
MW0114512	C9H13F2N3O10P2	Gemcitabine diphosphate	Organic acid And Its derivatives	Organic acid And Its derivatives	MS1	0.7171	116371-66-5	457.975	423.004	4.0319	M+Cl	1.36121	rp	6420157	HMDB0060639	-	-	1088.23	1880.6	2617.3	616.095	185.117	4249.52	12893	5043.37	3015.08	1138.64	3638.4	3639.82	3617.2	--
MW0122547	C18H12N2S2	8,8'-Disulfanediyldiquinoline	Heterocyclic compounds	Heterocyclic compounds	MS1	0.9883	1160-28-7	387.025	320.044	12.0772	M-H+NaCOOH	0.4745	rp	70876	-	-	-	1.05536e+06	1.82919e+06	1.03485e+06	5.67019e+06	4.21257e+06	5.38948e+06	4.1627e+06	3.71559e+06	5.18634e+06	3.1984e+06	1.38255e+06	1.38652e+06	1.38259e+06	--
MW0128133	C20H14N2OS	(3-Amino-6-phenylthieno[2,3-b]pyridin-2-yl)(phenyl)methanone	Aldehyde,Ketones,Esters	Ketones	MS1	0.6551	115809-16-0	365.051	330.083	1.3115	M+Cl	4.2095	rp	689279	-	-	-	4227.73	4949.01	4157.23	5502.05	5925.83	10207	4473.08	7234.22	17064.4	3717.59	1563.77	2136.19	1929.04	--
MW0122023	C9H7BrFNO	6-Bromo-7-fluoro-3,4-dihydro-2(1H)-quinolinone	Aldehyde,Ketones,Esters	Ketones	MS1	0.7199	1156389-00-2	277.933	242.97	2.2459	M+Cl	1.242	rp	43457689	-	-	-	322.874	2667.17	309.238	9121.38	5003.36	6386.94	3747.92	3627.35	4676.89	3576.36	1850.34	2101.35	2052.37	--
MW0015115	C35H50O10Si	7-(Triethylsilyl)-10-deacetylbaccatin III	Benzene and substituted derivatives	Benzene and substituted derivatives	MS1	0.7587	115437-18-8	657.323	658.317	3.4117	M-H	13.1771	rp	11734982	-	-	-	49172.5	43308.9	76015.9	47263.1	35272.1	102417	43823.8	27567.4	33821.5	37467.5	65510.3	65542.3	65314.4	--
MW0114574	C27H33NO14	Haplosidine	Flavonoids	Flavonoid	MS1	0.8921	115345-32-9	594.186	595.19	3.5233	M-H	4.86397	rp	15599717	-	-	-	6399.45	13791.9	12886.6	384.301	373.033	122469	3148.28	1865.24	490.796	158.481	4800.04	4837.94	4864.71	--
MW0122302	C9H4N4O4	6-Quinoxalinecarbonitrile,1,2,3,4-tetrahydro-7-nitro-2,3-dioxo-	Heterocyclic compounds	Heterocyclic compounds	MS1	0.652	115066-14-3	266.99	232.023	5.4789	M+Cl	4.36325	rp	3721046	-	-	C13668	7314.28	9145.66	5823.33	27789.8	15973.4	25660	14099.7	17226	29917.2	18456.8	9741.37	9471.32	9437.76	--
MW0005632	C7H5ClINO2	5-Chloro-2-iodo-1-methyl-3-nitrobenzene	Benzene and substituted derivatives	Benzene and substituted derivatives	MS1	0.7112	1150617-61-0	295.898	296.905	4.1641	M-H	1.6145	rp	40151802	-	-	-	1114.89	2724.39	1550.64	1920.99	2174.94	1468.9	1900.43	1259.63	763.948	149.851	3576.28	3551.17	3576.88	--
MW0125137	C11H6BrCl2NO2	Methyl 8-bromo-4,6-dichloroquinoline-2-carboxylate	Aldehyde,Ketones,Esters	Esters	MS1	0.6669	1150164-76-3	157.863	334.894	1.828	M-H-C6H8O6	3.63375	rp	46739349	-	-	-	55866.4	251635	65337.9	188998	101585	199455	274506	206574	281066	83963.1	203719	194082	207477	--
MW0000445	C19H23NO4	Sinomenine	Alkaloids	Isoquinoline alkaloids	MS2-Search-DB	0.6687	115-53-7	328.15	329.163	2.097	M-H	15.4431	rp	5149465	-	-	-	287910	608150	791584	108981	72415.9	86333.6	347521	176356	190942	34449.9	301705	302826	303196	--
MW0120005	C19H14O7S	4,4'-(1,1-Dioxido-3H-2,1-benzoxathiol-3-ylidene)bis[1,2-benzenediol]	Benzene and substituted derivatives	Benzene and substituted derivatives	MS1	0.6383	115-41-3	385.036	386.046	1.2702	M-H	5.059	rp	66993	-	-	-	2121.34	6796.74	1774.35	2811.73	1743.3	3185.32	4195.6	664.011	2185.57	900.314	2772.55	3229.89	3297.83	--
MW0115612	C2H3Cl3O	2,2,2-Trichloroethanol	Alcohol and amines	Alcohols	MS1	0.9384	115-20-8	184.883	147.925	1.6092	M-2H+K	2.63025	rp	8259	HMDB0041796	-	C07490	4062.53	52628.9	6024.74	194222	95204.6	174589	313669	139138	55669.8	102993	29350.6	29068.2	23904.6	ko00625,ko00980,ko01120,ko07032
MW0153843	CH3ClHg	Methylmercury chloride	Aldehyde,Ketones,Esters	Esters	MS2-Insilico	0.6876	115-09-3	291.983	251.962	1.3032	M-H+CH3CN	1.22078	rp	409301	-	-	C11146	19338.1	40335.8	19904.5	171700	84739.4	195293	3242.09	174457	226554	69502.6	56125.9	56545.3	56537.1	--
MW0009075	C13H21NO2S	N-Hexyl-4-methylbenzenesulfonamide	Benzene and substituted derivatives	Benzene and substituted derivatives	MS1	0.7316	1143-01-7	388.118	255.129	2.2789	M-H+CF3COOH	0.74925	rp	273951	-	-	-	2711	14454.7	26025.8	431.568	752.81	1100.48	5238.97	5436.5	2084.96	109.437	7370.18	7365.13	7243.54	--
MEDL02006	C48H82O19	Majoroside F1	Terpenoids	Triterpene Saponin	MS1	0.5185	114128-16-4	1043.55	962.545	0.6913	M+Cl+HCOOH	12.4348	rp	13992211	HMDB0030511	-	-	890.391	3355.25	1944.79	537.461	1989.98	1844.02	2154.53	2605.07	3010.6	1931.57	2015.46	2081.75	2038.82	--
MW0002077	C12H12N2S2	2,2'-Diaminodiphenyldisulfide	Benzene and substituted derivatives	Benzene and substituted derivatives	MS1	0.7018	1141-88-4	203.047	248.044	2.2376	M-H-CO2	2.0255	rp	14358	-	-	-	549.849	6065.32	3549.32	600.238	478.464	1285	2389.69	976.956	2437.75	1561.06	2035.75	1802.16	2012.86	--
MW0005091	C7H6O3	4-Hydroxybenzoic Acid	Organic acid And Its derivatives	Benzene and substituted derivatives	MS1	0.6747	114-63-6	173	138.032	1.7166	M+Cl	3.26475	rp	135	HMDB0000500	-	C00156	3917.47	8435.86	2528.54	1939.28	1860.91	1255.31	1888.45	1719.05	314.511	419.68	2946.57	2942.31	2764.36	ko00130,ko00362,ko00363,ko00623,ko00627,ko00790,ko01061,ko01100,ko01110,ko01120,ko01220,ko01240,ko07110
MW0006126	C18H17F4NO2	Beflubutamid	Benzene and substituted derivatives	Benzene and substituted derivatives	MS1	0.7173	113614-08-7	390.091	355.12	1.7987	M+Cl	1.35425	rp	6451159	-	263535	-	1661.46	4975.66	3118.87	3642.2	2979.12	3169.2	6169.27	3951.84	5558.35	2428.85	2589.34	2500.07	2543.97	--
MW0118887	C11H7BrClNO3	2-Quinolinecarboxylic acid,8-bromo-6-chloro-1,4-dihydro-4-oxo-,methyl ester	Organic acid And Its derivatives	Organic acid And Its derivatives	MS1	0.5043	1133116-01-4	139.888	316.928	1.3611	M-H-C6H8O6	13.5215	rp	46739348	-	-	-	8150.16	12136.4	8440.8	21013.6	14291.4	6181.62	7381.35	4976.98	10223.1	5856.46	12293.6	12231.4	12286.6	--
MW0122018	C9H4BrF2N	6-Bromo-5,8-difluoroquinoline	Heterocyclic compounds	Heterocyclic compounds	MS1	0.6654	1133115-72-6	277.92	242.95	4.4536	M+Cl	3.70825	rp	45790932	-	-	-	2792.56	4192.77	4137.32	7706.18	433.388	8723.33	14568.4	4944.68	324.717	2283.45	5730.68	5728.87	5676.69	--
MW0125138	C11H6BrClFNO2	Methyl 8-bromo-4-chloro-5-fluoroquinoline-2-carboxylate	Aldehyde,Ketones,Esters	Esters	MS1	0.5441	1133115-52-2	273.91	318.923	2.2624	M-H-CO2	10.6115	rp	46739200	-	-	-	10240.3	8410.25	5845.23	14407.6	11459	8551.16	8216.7	12440.1	8098.48	3434.14	8544.48	8632.11	8541.15	--
MW0006557	C18H18ClNS	Chlorprothixene	Others	Medicine	MS1	0.8969	113-59-7	484.048	315.085	1.2949	M+Cl+CF3COOH	4.62025	rp	667467	HMDB0015369	-	C07953	6653.05	11703.4	5878.67	1258.24	5271.35	312.97	898.565	11566.1	3629.32	7149.75	6803.73	6860.28	6805.48	--
MW0000251	C33H35N5O5	Ergotamine	Alkaloids	Alkaloids	MS1	0.5531	113-15-5	580.249	581.264	3.2546	M-H	10.0117	rp	3251	HMDB0014834	-	-	292.844	587.191	1335.52	180.869	145.513	262.663	640.395	875.113	529.149	313.814	1489.7	1519.75	1540.22	--
FDATN00094	C27H33ClFN3O10	Mosapride Citrate	Others	FDA	MS1	0.7185	112885-42-4	568.201	613.184	1.973	M-H-CO2	16.552	rp	119583	-	-	-	9495.09	11245.5	10600.5	3743.65	5826.88	5642.92	7142.55	3064.88	5458.49	1484.34	9760.02	9854.74	9811.71	--
MW0055469	C18H34O2	Oleic acid	FA	FFA	MS2-MetDNA	0.8843	112-80-1	317.224	282.256	11.5894	M+Cl	4	rp	445639	HMDB0000207	-	C00712	1316.8	1004.36	2364.3	6666.94	6390.15	6841.05	7747.7	3659.16	4639.83	1896.68	2055.64	2059.58	2047.01	ko00061,ko00073,ko01040,ko01060,ko04212
MEDN1008	C11H20O2	FFA(11:1)	FA	FFA	MS2-Search-Local	0.7984	112-38-9	183.138	184.146	8.1662	M-H	4.63347	rp	-	HMDB0033724	-	C13910	1371.53	970.434	483.95	8931.12	1986.85	1397.08	440.237	149.094	20129.7	10892.5	8116.47	8058.36	8127.44	--
MEDN0387	C11H22O2	FFA(11:0)	FA	FFA	MS2-Search-Local	0.8142	112-37-8	185.154	186.162	8.869	M-H	5.61149	rp	-	HMDB0000947	-	C17715	17151.3	31516.6	27689	8288.97	13459.2	8459.23	13555.7	15189.6	14841.1	9344.67	21255.4	21260.2	21314.2	--
MW0141766	C20H16O8	1'-Hydroxyversicolorone	Benzene and substituted derivatives	Benzene and substituted derivatives	MS1	0.5343	111975-78-1	419.044	384.084	1.7745	M+Cl	11.294	rp	183380	-	-	C20503	1836.24	4669.06	3060.36	3801.01	1746.67	5036.2	4016.93	10062.6	10636.8	1939.6	5861.3	5985.07	5873.71	ko00254,ko01100,ko01110
MW0102906	C6H6O4	trans-trans-Muconic acid	FA	FFA	MS2-Search-DB	0.9251	1119-72-8	141.017	142.027	12.0772	M-H	9.14567	rp	5280518	HMDB0006331	45919	C02480	964421	1.78545e+06	916336	2.68865e+06	1.99962e+06	2.60346e+06	1.8686e+06	1.64093e+06	2.55352e+06	1.67312e+06	1.18796e+06	1.17825e+06	1.17785e+06	ko00362,ko01100,ko01120,ko01220
MW0107632	C6H11NO4	L-2-Aminoadipic acid	Organic acid And Its derivatives	Organic acid And Its derivatives	MS2-Search-DB	0.606	1118-90-7	321.129	161.069	7.5708	2M-H	11.0765	rp	92136	HMDB0000510	3271	C00956	7539.78	16245.9	12874.1	9761.43	24901	15201.5	18918.8	19125.4	13937.5	15779	11192.4	11120.7	11047.2	ko00300,ko00310,ko00311,ko01100,ko01110,ko01210,ko01230
MW0106770	C10H16N2O7	gamma-Glutamylglutamate	Amino acid and Its metabolites	Small Peptide	MS2-MetDNA	0.8766	1116-22-9	295.093	276.096	1.1461	M+F	4.5	rp	92865	HMDB0011737	-	C05282	272.954	1132.89	961.946	180.725	151.045	205.843	213.81	254.723	161.865	267.661	737.828	752.297	692.465	--
MW0000347	C26H26N2O3	Naltrindole	Heterocyclic compounds	Indole and Its derivatives	MS2-Search-DB	0.6744	111555-53-4	449.172	414.194	7.976	M+Cl	14.6571	rp	5497186	-	-	C18128	22550.1	65205.7	22090	39003	69903.1	37178	60613.3	30112.3	50185.4	23208.1	31060.9	31397.2	31400.8	ko07224
MW0107688	C3H7NO4S	L-Cysteinesulfinic acid	Amino acid and Its metabolites	Amino acids	MS2-Search-DB	0.7084	1115-65-7	189.957	153.01	12.7553	M+K-2H	7.24281	rp	1549098	HMDB0060179	-	C00606	36447	79146.5	47112.7	727873	324356	429078	346673	737711	888524	553894	150969	156314	151658	ko00270,ko00430,ko01100
MW0108615	C7H13NO3S	N-Acetyl-DL-methionine	Amino acid and Its metabolites	Amino acid derivatives	MS1	0.6211	1115-47-5	190.053	191.062	2.5022	M-H	5.965	rp	6180	-	62466	-	4410.5	7902.35	2489.81	1320.72	329.572	1539.12	4462.51	1617.82	2148.43	99.508	3565.24	3302.59	3453.49	--
MW0121964	C8H5BrClN3	6-Bromo-2-chloro-4-quinazolinylamine	Heterocyclic compounds	Heterocyclic compounds	MS1	0.508	111218-89-4	229.936	258.933	1.7415	M-H-CO	13.23	rp	1736284	-	-	-	868.652	2058.41	401.669	4401.79	796.79	1113.47	332.391	538.239	2552.65	2340.35	2247.44	2370.06	2380.93	--
MW0063484	C10H18O4	Sebacic acid	FA	FFA	MS2-Search-Local	0.7248	111-20-6	201.113	202.12	4.8587	M-H	3.74876	rp	5192	HMDB0000792	4240	C08277	33093.6	46778.2	27587	12935.2	22043.9	15918.7	16501.7	13332.1	12464.9	14033.8	31565.3	31754.5	31721.5	--
MW0150718	C41H50N2O11	Hedamycin	Benzene and substituted derivatives	Benzene and substituted derivatives	MS2-Insilico	0.5574	11048-97-8	745.354	746.341	4.8422	M-H	21.3291	rp	98033	-	-	C15759	5473.39	12139.5	10460.4	850.624	1349.47	184.637	4417.85	2643.44	2776.7	106.774	6832.32	6881.32	6880.01	--
MW0107025	C5H8O4	Glutaric Acid	Organic acid And Its derivatives	Organic acid And Its derivatives	MS2-Search-DB	0.6421	110-94-1	167.02	132.042	0.8567	M+Cl	19.645	rp	743	HMDB0000661	-	C00489	203283	138231	2145.75	285856	176244	274884	442427	146302	168635	143776	228223	229460	230697	ko00071,ko00310,ko01100,ko01120
MW0107611	C8H12N2O6	Kifunensine	Heterocyclic compounds	Heterocyclic compounds	MS1	0.7176	109944-15-2	231.063	232.07	5.7765	M-H	1.3405	rp	130611	-	45180	-	3119.98	5300.98	2841.5	3391	2657.39	3085.76	7640.04	4724.31	4926.65	2731.31	3863.22	3801.54	3805.1	--
MW0003778	C15H12F2O4	3-{[2-(Difluoromethoxy)phenyl]methoxy}benzoic acid	Benzene and substituted derivatives	Benzene and substituted derivatives	MS1	0.6715	1095565-68-6	293.064	294.07	1.1792	M-H	3.4135	rp	43215148	-	-	-	11958.3	3366.89	4117.53	1183.17	3630.13	16110.3	483.446	1125.96	5035.88	2748.36	5876.39	5922.2	5875.12	--
MW0111025	C22H35NO2	Eicosapentaenoyl Ethanolamide	Alcohol and amines	Amines	MS1	0.9003	109001-03-8	448.227	345.267	11.8707	M+Cl+NaCOOH	4.44875	rp	5283450	HMDB0013649	36743	-	52206.6	91839.8	53794.3	131302	94085	130856	84577.8	21430.7	31731.1	24118.1	70206.7	70126.3	70503.4	--
MW0014761	C32H38O5S3	5-Heptenoic acid,7-[(1R,2R,3R,5S)-3,5-dihydroxy-2-[(3R)-3-hydroxy-5-phenylpentyl]cyclopentyl]-,4-(3-thioxo-3H-1,2-dithiol-5-yl)phenyl ester,(5Z)-	Organic acid And Its derivatives	Organic acid And Its derivatives	MS1	0.7443	1088434-86-9	619.161	598.188	2.834	M-2H+Na	0.228356	rp	44204917	-	45573	-	65.024	750.022	991.287	164.575	176.878	289.482	282.455	71.439	265.654	298.983	651.144	664.029	675.938	--
MW0006784	C9H11Cl2FN2O2S2	Dichlofluanid	Benzene and substituted derivatives	Benzene and substituted derivatives	MS1	0.6249	1085-98-9	383.95	331.962	6.5868	M+Cl+NH3	5.75675	rp	14145	-	-	C18820	3974.53	8286.76	4013.62	12199.1	11719.1	13116.4	10085.9	5449.27	6359.43	4635.86	7354.07	7466.96	7361.07	--
MW0007935	C8H7N3O6	N-(2,4-Dinitrophenyl)glycine	Benzene and substituted derivatives	Benzene and substituted derivatives	MS1	0.9706	1084-76-0	760.074	241.034	1.1461	3M-2H+K	1.2125	rp	14135	-	-	-	3176.35	277.694	4868.35	5112.04	881.41	17054.6	342.216	857.871	5425.09	3465.51	5057.91	5074.59	5019.6	--
MW0012774	C28H58NO7P	1-Arachidoyl-2-hydroxy-sn-glycero-3-phosphocholine	GP	PC	MS2-Search-DB	0.6675	108341-80-6	596.391	551.395	10.4483	M+HCOO	3.78254	rp	24779473	HMDB0010390	-	-	60064.5	134521	56391.3	160808	80673.5	155246	73143.8	6650.49	24279.6	5738.27	110126	110278	109832	--
MW0126266	C5H4O2	Protoanemonin	Heterocyclic compounds	Heterocyclic compounds	MS2-Insilico	0.5516	108-28-1	141.017	96.0211	5.4789	M+HCOO	6.49892	rp	66948	HMDB0060503	-	C07090	220539	475601	230958	924848	1.08794e+06	1.1585e+06	684977	719749	1.07194e+06	462633	364968	363535	375664	ko00361,ko01120
MW0169551	C6H5NO2	Nicotinate	Aldehyde,Ketones,Esters	Esters	MS2-Search-DB	0.6866	108-01-0	122.025	123.032	3.8169	M-H	1.66322	rp	937	-	-	C00253	25320	19921.4	51217.5	19414	14357.4	20964.5	22073.2	10627.1	19010.4	2366.35	27072.9	27474.9	28656.3	ko00760,ko00960,ko01060,ko01064,ko01100,ko01110,ko01120,ko01240,ko05133
MW0016245	C35H49NO9	Bulleyaconitine A	Benzene and substituted derivatives	Benzene and substituted derivatives	MS1	0.6855	107668-79-1	626.327	627.341	9.5801	M-H	2.76151	rp	159311	-	-	-	1128.45	1208.41	1021.47	26432.6	23383.5	24506.8	19449.9	22050.7	27416.3	19913.2	4498.21	4346.45	4492.61	--
MEDN1039	C9H7NO	Indole-4-carboxaldehyde	Heterocyclic compounds	Indole and Its derivatives	MS2-Search-Local	0.9306	1074-86-8	144.045	145.053	4.2965	M-H	2.88441	rp	333703	-	-	-	319605	635170	350060	511164	451582	517595	456931	484380	370693	316863	370403	371197	370854	--
MW0123291	C10H17NOS	Cevimeline	Heterocyclic compounds	Heterocyclic compounds	MS2-Insilico	0.6145	107233-08-9	239.126	199.103	7.5708	M-H+CH3CN	6.76705	rp	83898	HMDB0061079	-	D07667	55302.7	119098	76875.9	45729.3	90996	57649.9	89506.3	70389.6	51503.3	60446	65013.7	62977.7	63714.1	--
MW0104668	C2H8NO4P	2-Aminoethyl dihydrogen phosphate	GP	PE	MS2-Search-Local	0.7588	1071-23-4	281.036	141.019	1.1875	2M-H	9.29583	rp	1015	HMDB0000224	54	C00346	484354	956760	679678	316480	370801	451770	737067	690032	674495	249101	637670	634428	628659	ko00563,ko00564,ko00600,ko01100,ko01503,ko04071
MW0002240	C7H5Cl2F3N2	2,4-Dichloro-6-(trifluoromethyl)phenylhydrazine	Benzene and substituted derivatives	Benzene and substituted derivatives	MS1	0.6303	107047-29-0	242.97	243.978	0.8402	M-H	5.47075	rp	2736873	-	-	-	1476.48	2660.95	728.608	855.381	189.963	941.519	1546.94	144.245	179.202	144.124	1178.22	1012.29	1147.31	--
MW0136854	C9H6O4	7,8-dihydroxy-2H-chromen-2-one	Aldehyde,Ketones,Esters	Ketones	MS2-Search-DB	0.716	106754-20-5	223.028	178.027	4.3709	M+HCOO	4.60002	rp	5280569	HMDB0130547	-	C03093	105316	271551	94983.8	53861.9	274232	75722.9	205513	139298	7954.96	90263.1	120921	121793	121778	--
MW0009443	C11H16NO2PS2	Phosphinodithioic acid,(4-methoxyphenyl)-4-morpholinyl-	Benzene and substituted derivatives	Phenolics	MS1	0.9996	106740-08-3	288.029	289.036	1.8903	M-H	0.018	rp	46937262	-	-	-	10131	7932.75	2061.14	117135	4950.59	9612.87	987.784	3197.34	28620.5	76419	11363.1	11363.8	11405.5	--
MW0116408	C13H11BrN4OS	1-(4-Bromophenyl)-2-(9H-purin-6-ylsulfanyl)ethanol	Heterocyclic compounds	Heterocyclic compounds	MS1	0.6563	106609-68-1	386.95	351.982	6.5786	M+Cl	4.15125	rp	3065082	-	-	-	4462.44	8642.48	5164.22	11675	11086.9	11354.9	10640.7	5309.47	6170.91	4498.71	8407.85	8409.4	8347.39	--
MW0122213	C10H5F3INO	6-Iodo-2-(trifluoromethyl)-1,4-dihydroquinolin-4-one	Aldehyde,Ketones,Esters	Ketones	MS1	0.7374	1065100-50-6	295.911	338.937	1.7249	M-H-COCH2	0.50875	rp	43667945	-	-	-	2765.18	2635.82	132.448	4062.65	1812.81	1987.44	1652.21	975.446	1805.97	814.954	1837.01	1847.43	1813.57	--
MW0126458	C23H27FN4O2	Risperidone	Aldehyde,Ketones,Esters	Ketones	MS1	0.6822	106266-06-2	431.187	410.212	5.5616	M-2H+Na	2.91458	rp	5073	HMDB0005020	-	D00426	874.398	1864.72	1109.06	2552.29	1517.4	2260.74	1553.55	2196.52	3070.49	1669.37	2180.26	2196.87	2203.71	--
MW0115597	C2H4Br2	1,2-Dibromoethane	Others	Hydrocarbon derivatives	MS2-Insilico	0.7054	106-93-4	201.888	187.866	1.5249	M+NH4-2H	1.41062	rp	7839	HMDB0060334	-	C11088	298564	587366	586276	2.90368e+06	2.0531e+06	2.09721e+06	1.98767e+06	2.43549e+06	3.85127e+06	1.09397e+06	456382	438057	432941	ko00980
MW0111709	C6H4O2	1,4-Benzoquinone	Benzene and substituted derivatives	Benzene and substituted derivatives	MS1	0.5992	106-51-4	253.008	108.021	5.4871	2M-2H+K	7.1765	rp	4650	HMDB0003364	-	C00472	1813.99	2214.35	306.409	2884.34	773.389	2919.59	1215.48	1644.62	2367.95	1584.99	1314.92	1432.31	1077.51	ko00627,ko01120
MW0001369	C6H4Cl2	1,4-Dichlorobenzene	Benzene and substituted derivatives	Benzene and substituted derivatives	MS2-Insilico	0.7038	106-46-7	197.962	145.969	10.8445	M+Cl+NH3	8.55219	rp	4685	HMDB0041971	-	C07092	44363.4	38161	74434.6	5.88186e+06	4.85968e+06	2.46756e+07	4.63103e+06	1.17199e+07	1.89352e+07	5.13048e+06	90979.7	84947.5	89279.6	ko00361,ko01100,ko01120,ko01220
FDATP01158	C21H26ClN	Melitracen hydrochloride	Others	FDA	MS1	0.9626	10563-70-9	362.147	327.175	3.0313	M+Cl	1.556	rp	25381	-	-	-	55249.5	125668	146392	8641.87	7663.28	6426.23	59200.1	19272.9	19261.1	2683.9	52247.9	52405.2	52316	--
MW0002781	C7H3BrFNO4	2-Bromo-5-fluoro-3-nitrobenzoic acid	Benzene and substituted derivatives	Benzene and substituted derivatives	MS1	0.6883	1055331-73-1	297.897	262.923	2.2459	M+Cl	2.63275	rp	18548583	-	-	-	1086.14	1869.02	823.21	5537.71	2442.75	4949.23	921.929	372.562	1084.02	283.017	1555.39	1609.24	1575.77	--
MW0007543	C18H22N2O	Malonoben	Benzene and substituted derivatives	Benzene and substituted derivatives	MS1	0.9532	10537-47-0	317.146	282.173	0.7988	M+Cl	1.9665	rp	5614	HMDB0031799	45236	C19039	7136.58	33631.1	19187.1	6762.81	2701.9	3089.01	6022.8	9353.72	15384.1	1203.05	11660.6	11415.3	11432.6	--
MW0138751	C18H14Cl2O7	Leoidin	Heterocyclic compounds	Heterocyclic compounds	MS2-Search-DB	0.5857	105350-54-7	412.012	412.012	6.5951	M-	0.917971	rp	3503223	-	43960	-	17432.5	33493.9	10817.1	200651	157657	192830	75619.3	324276	287823	179600	31881	30160.1	29521	--
MW0117893	C6H2Cl2FN3	2,4-Dichloro-5-fluoro-7H-pyrrolo[2,3-d]pyrimidine	Heterocyclic compounds	Heterocyclic compounds	MS1	0.6385	1053228-29-7	408.919	204.961	2.1135	2M-H	5.04825	rp	59442071	-	-	-	522.637	1958.51	2287.89	1912.26	1609.27	2069.86	4586.19	4468.72	2410.23	1379.28	1827.33	1845.4	1771.11	--
MW0123341	C17H18FN3O6S	Ciprofloxacin Piperazinyl-N4-sulfate	Others	Others	MS1	0.5986	105093-21-8	580.057	411.09	0.7368	M+Cl+CF3COOH	7.21418	rp	128781	-	-	-	2069.55	2056.04	268.406	6468.6	314.537	6156.83	1590.42	3613.52	6003.4	1125.2	2204.49	2228.83	2233.83	--
ZINC404268	C6H14O2	Acetal	Others	Others	MS1	0.7268	105-57-7	153.071	118.099	4.1063	M+Cl	0.9495	rp	7765	HMDB0031644	-	-	929.053	2030.3	362.94	1489.7	620.566	790.192	270.209	798.019	650.734	532.435	718.674	722.789	744.619	--
MW0119376	C9H6Cl3N3O	3-Amino-1-(2,4,6-trichlorophenyl)-4,5-dihydro-1H-pyrazol-5-one	Aldehyde,Ketones,Esters	Ketones	MS1	0.7113	1049677-31-7	275.95	276.958	2.1632	M-H	1.6125	rp	97295	-	-	-	1003.12	181.189	137.932	3414.17	1072.52	1702.55	950.609	578.586	1985.84	1274.02	2387.82	2364.64	2387.04	--
MW0103424	C11H18N5O11P2	7-Methylguanosine 5'-diphosphate	Nucleotide And Its metabolites	Nucleotide and Its metabolites	MS1	0.7836	104809-16-7	457.046	458.048	1.3198	M-H	11.3402	rp	135460973	HMDB0059613	-	C20183	1701.03	5578.32	1548.51	10111.1	5782.69	12791.3	8500.17	5720.7	6102.46	1554.13	5313.85	5312.94	5278.64	--
MW0110325	C6H6N2O2	Urocanic acid	Organic acid And Its derivatives	Organic acid And Its derivatives	MS2-Search-DB	0.5356	104-98-3	174.997	138.043	5.3383	M+K-2H	9.52548	rp	736715	HMDB0062562	-	C00785	272204	482348	209700	597626	532053	556280	491535	483272	541803	370807	484883	479178	512615	ko00340,ko01100
MW0124502	C14H17N3O2S	Isoquinoline,5-[(hexahydro-1H-1,4-diazepin-1-yl)sulfonyl]-	Heterocyclic compounds	Heterocyclic compounds	MS1	0.6832	103745-39-7	144.046	291.104	4.9083	M-H-C6H10O4	2.869	rp	3547	-	45280	D07941	50886.3	88742.6	45037.4	37784.4	14408.7	22459.8	113888	31657.2	8586.49	7634.31	32455.1	32111	32926.7	--
MW0119024	C12H12BrClN2O	3-(4-Bromophenyl)-5-(1-chloro-2-methylpropan-2-yl)-1,2,4-oxadiazole	Heterocyclic compounds	Heterocyclic compounds	MS1	0.747	1033201-95-4	314.974	315.98	3.3786	M-H	0.1195	rp	46738778	-	-	-	829.784	1860.11	1771.42	319.163	2877.75	973.452	2623.38	3467.67	1576.26	1696.38	1224.34	1227.45	1224.37	--
MW0114154	C5H10O5	D-(-)-Arabinose	Carbohydrates and Its metabolites	Sugars	MS2-Search-DB	0.7999	10323-20-3	202.05	150.053	5.2887	M+Cl+NH3	0.514282	rp	66308	HMDB0029942	65497	-	27628.1	61011.4	15974.8	12125.5	21972.5	10270.4	38388.2	41625.2	12627.9	6912.37	23372.9	23382.2	23625.1	--
MW0108785	C6H15N5O2	NG-Amino-L-arginine	Amino acid and Its metabolites	Amino acids	MS2-Search-DB	0.7128	1031799-40-2	241.119	189.123	3.081	M+Cl+NH3	2.88599	rp	91746433	-	96429	-	152308	1.05001e+06	1.70609e+06	12320	7306.48	13404.8	429816	275106	132600	2721.7	365301	365305	364855	--
MW0126215	C27H23N5O4	Pranlukast	Heterocyclic compounds	Heterocyclic compounds	MS1	0.7498	103177-37-3	480.169	481.175	3.0727	M-H	0.00893646	rp	4887	-	45015	-	1870.8	566.42	227.919	903.549	559.081	1171.51	1406.8	574.992	888.025	710.395	652.99	495.783	599.014	--
MW0144031	C9H12N6O4	8-Azaadenosine	Heterocyclic compounds	Heterocyclic compounds	MS1	0.9414	10299-44-2	267.092	268.092	1.6505	M-H	2.4925	rp	96410	-	-	C11265	8381.8	9107.58	10531.6	6700.7	5603.81	9231.84	8985.91	10638.9	10707.8	4937.53	8616.02	8544.4	8124.86	--
MW0119031	C24H16BrN	3-(4-Bromophenyl)-9-phenyl-9H-carbazole	Heterocyclic compounds	Heterocyclic compounds	MS1	0.5881	1028647-93-9	398.041	399.045	1.9647	M-H	7.82525	rp	51358293	-	-	-	2151.02	5020.05	3522.64	7084.88	3289.13	5185.44	7150.51	10306.8	12796.3	3707.14	5041.26	4954.02	4959.72	--
MW0154884	C31H44N4O5	Pandamine	Alcohol and amines	Amines	MS2-Insilico	0.7539	10233-81-5	551.318	552.331	2.6841	M-H	14.8103	rp	442576	-	-	C10012	86622	79397.2	97715.6	132098	80470.9	109904	123706	62394.6	78581.7	43023.3	114894	115318	114574	--
MW0141703	C14H9Cl3	1-Chloro-2,2-bis(4'-chlorophenyl)ethylene	Benzene and substituted derivatives	Benzene and substituted derivatives	MS1	0.6836	1022-22-6	280.978	281.977	0.7244	M-H	20.0412	rp	98491	-	-	C06637	56437	100383	41688.8	48145.7	56796.4	69420.1	56133.6	55512.3	61149.4	47218.8	67928.4	68491.5	67886.5	--
MW0122703	C13H12N2O2S	9H-Thioxanthene-3,6-diamine 10,10-dioxide	Heterocyclic compounds	Heterocyclic compounds	MS1	0.7468	10215-25-5	241.039	260.062	6.3305	M-H-H2O	0.129	rp	82456	-	-	-	347.802	2696.11	307.557	951.868	3403.36	1062.87	1564.44	1119.79	1116.88	384.526	995.839	985.408	1036.96	--
MW0110502	C9H18N2O3	beta-Alanylleucine	Amino acid and Its metabolites	Amino acid derivatives	MS1	0.6049	102029-56-1	145.05	202.132	1.557	M-H-C4H8	6.85625	rp	2079	-	-	-	19468.3	15365.6	6754.65	7029.72	7524.97	6086.06	5166.67	7847.07	5743.93	2521.14	11002.7	12602.3	11804.9	--
MW0004773	C13H15BrF3NO2S	4-Bromo-N-cyclohexyl-3-(trifluoromethyl)benzenesulfonamide	Benzene and substituted derivatives	Benzene and substituted derivatives	MS1	0.6333	1020253-02-4	239.925	386.994	1.8903	M-H-C6H10O4	5.31675	rp	46738719	-	-	-	17154.8	8820.6	304.38	94743.1	22720.8	35595.4	12419.9	3604.2	30798.9	40945.6	18803.2	18831.6	18763.3	--
MW0102916	C9H14O6	Triacetin	Aldehyde,Ketones,Esters	Esters	MS1	0.7476	102-76-1	217.072	218.079	5.5616	M-H	0.09575	rp	5541	HMDB0029592	-	D00384	1530.73	1842.59	1134.12	966.991	574.814	1108.34	312.156	100.495	884.641	831.994	2080.48	1984.33	2094.53	--
MW0120075	C9H5Cl2NO2	4,6-Dichloro-1H-indole-2-carboxylic acid	Organic acid And Its derivatives	Organic acid And Its derivatives	MS1	0.6053	101861-63-6	212.936	228.97	1.2867	M-H-CH3	6.83475	rp	127988	-	-	-	737.847	681.25	226.139	5165.45	1809.61	4717.91	1760.41	5981.42	10489.8	2157.93	1284.57	1327.75	1324.43	--
MW0111258	C4H11Cl2N2O2P	Phosphoramide mustard	Alcohol and amines	Amines	MS2-Insilico	0.5852	10159-53-2	271.99	219.994	0.8856	M+Cl+NH3	3.22705	rp	96356	HMDB0060689	-	C07647	55579.3	117054	22434.7	46588.4	24951.2	52144.3	47832	16117.5	20663.2	9084.9	35832.9	35525.9	34839.8	ko00982
MW0114142	C17H27NO3S	Cycloxydim	Aldehyde,Ketones,Esters	Ketones	MS1	0.6823	101205-02-1	360.142	325.171	1.2536	M+Cl	2.91125	rp	135438605	-	-	C10913	4181.54	14978.3	7709.74	1476.32	1702.54	432.543	1701.13	4213.1	2233.02	108.419	6121.99	6420.38	6185.53	--
MW0119042	C14H10FN	3-(4-Fluorophenyl)-1H-indole	Heterocyclic compounds	Indole and Its derivatives	MS1	0.7065	101125-32-0	246.046	211.08	0.7791	M+Cl	1.819	rp	13448901	-	-	-	10731.7	10546.4	5872.29	5451.03	6730.74	6068.01	3753.99	3199.55	3214.86	3756.86	6914.06	6735.52	6768.28	--
MW0114916	C15H13ClN2O2	N-(4-Acetylphenyl)-N'-(4-chlorophenyl)urea	Alcohol and amines	Polyamines	MS1	0.7165	101095-67-4	143.026	288.067	1.2702	M-2H	1.3885	rp	721943	-	-	-	593.23	1936.49	811.466	9579.55	4134.39	7368.18	3229.17	924.885	8439.82	3348.46	1014.32	793.548	955.833	--
MW0004445	C13H12Cl2N2	4,4'-Methylenebis(2-chloroaniline)	Benzene and substituted derivatives	Benzene and substituted derivatives	MS1	0.705	101-14-4	150.001	266.038	3.3621	M-H+Cl	1.88475	rp	7543	-	-	C10999	5239.84	1875.82	4479.18	14495.2	18041.2	15193.1	14862.4	12392	11251	15749.4	7059.51	7374.67	6938.9	--
MW0003758	C15H17NO3S	3-[(Ethylanilino)methyl]benzenesulfonic acid	Benzene and substituted derivatives	Benzene and substituted derivatives	MS1	0.946	101-11-1	290.087	291.093	1.1379	M-H	2.2855	rp	66858	-	-	-	26823.9	62692.5	51195.6	35188.7	14914	31137.5	66433.3	32620.3	41037	7990.35	38739.6	38515.1	38714.8	--
MW0104423	C11H13ClFNO4S2	2-[(3-Chloro-4-fluorobenzene-1-sulfonyl)amino]-4-(methylsulfanyl)butanoic acid	Organic acid And Its derivatives	Organic acid And Its derivatives	MS1	0.6993	1009235-46-4	311.959	340.996	4.2344	M-H-C2H4	2.13825	rp	3865481	-	-	-	5691.46	10864.2	5699.55	8591.81	6208.79	7635.85	10088.5	4400.95	2607.7	1432.05	9951.93	9895.38	9938.62	--
MW0104200	C10H12BrNO4S2	1-[(5-Bromo-2-thienyl)sulfonyl]-2-piperidinecarboxylic acid	Organic acid And Its derivatives	Organic acid And Its derivatives	MS1	0.7494	1008571-93-4	353.93	354.937	1.328	M-H	0.02275	rp	3300354	-	-	-	857.936	945.51	227.571	2315.36	279.6	2670.06	2679.76	1292.15	5175.92	1980.43	1136.53	1147.21	1102.26	--
MW0141973	C12H6Cl4O2	2,3,5,6-Tetrachloro-4,4'-biphenyldiol	Benzene and substituted derivatives	Benzene and substituted derivatives	MS2-Insilico	0.6472	100702-98-5	380.92	323.909	13.1439	M+CH3COO	19.4423	rp	180912	-	-	C14196	21211.6	47643.9	26079.1	490712	202019	542914	291578	301161	552731	321533	74876.3	76959.4	70170.1	--
MW0114952	C8H15NO6	N-Acetyl-D-Glucosamine	Alcohol and amines	Amines	MS2-MetDNA	0.8076	10036-64-3	220.082	221.09	0.8535	M-H	1	rp	439174	HMDB0000215	-	C00140	8377.55	13262.7	723.641	5088.25	2891.88	2517.04	2785.84	1709.06	3916.3	3737.02	4554.89	4637.48	4636.28	ko00520,ko01100,ko02010,ko02060
MW0159773	C2H5CoO6S-	Cobalt sulfate	CoEnzyme and vitamins	CoEnzyme and vitamins	MS1	0.6978	10026-24-1	348.895	215.914	1.1627	M-H+CF3COOH	2.20325	rp	-	-	-	C19215	2244.73	3688.36	1077.36	7524.53	4435.82	4366.57	2844.41	6145.56	3082.55	2235.36	3367.88	3400.66	3369	--
MEDN1333	C15H30O2	Pentadecanoic Acid	FA	FFA	MS2-Search-Local	0.8157	1002-84-2	241.216	242.225	10.9858	M-H	6.3963	rp	13849	HMDB0000826	-	C13426	19194.5	7764.92	22382.3	120810	115781	187173	112546	81433.8	102195	102545	22368	21577.7	21165.6	--
MW0005284	C6H5NO3	4-Nitrophenol	Benzene and substituted derivatives	Phenolics	MS2-Search-Local	0.7837	100-02-7	138.019	139.027	4.7512	M-H	3.27391	rp	980	HMDB0062627	-	C00870	124858	160242	84884.5	118553	145657	185598	124794	110800	163291	109858	126702	130362	132559	ko00627,ko01120
MW0128926	C30H28O13S	{[1-(2,4-dihydroxyphenyl)-1-[2-(3,4-dihydroxyphenyl)-3,5,7-trihydroxy-3,4-dihydro-2H-1-benzopyran-8-yl]-3-(3-hydroxyphenyl)propan-2-yl]oxy}sulfonic acid	Organic acid And Its derivatives	Organic acid And Its derivatives	MS2-Insilico	0.57	-	627.13	628.125	1.3115	M-H	18.0621	rp	131838783	HMDB0135117	-	-	66116.9	119458	38905.3	8212.07	37450.4	7478.45	64090	26700.4	9865.99	6691.6	57270.6	56827.5	57284.9	--
MW0129423	C16H16O9S	{8-[2-(acetyloxy)propan-2-yl]-2-oxo-2H,8H,9H-furo[2,3-h]chromen-9-yl}oxidanesulfonic acid	Organic acid And Its derivatives	Organic acid And Its derivatives	MS2-Insilico	0.6604	-	365.031	384.051	0.6831	M-H2O-H	5.73066	rp	131835387	HMDB0129104	-	-	32345.7	19114.6	13393.8	16574.6	6816.4	10520.3	7149.71	12356.8	32408.1	31662.4	23050.6	23038.8	23185.5	--
MW0129421	C16H14O8S	{6-hydroxy-3-[3-(3-hydroxyphenyl)-3-oxoprop-1-en-1-yl]-2-methoxyphenyl}oxidanesulfonic acid	Others	Others	MS1	0.8924	-	365.03	366.041	12.102	M-H	4.8455	rp	131832517	HMDB0126071	-	-	105831	215969	102261	556493	400082	507047	398286	394742	618920	375311	158914	158503	158910	--
MW0129351	C22H18O13S	{5-[5,7-dihydroxy-3-(3,4,5-trihydroxybenzoyloxy)-3,4-dihydro-2H-1-benzopyran-2-yl]-2-hydroxyphenyl}oxidanesulfonic acid	Organic acid And Its derivatives	Organic acid And Its derivatives	MS1	0.5542	-	521.044	522.047	1.6669	M-H	9.93867	rp	131834543	HMDB0128193	-	-	1501.15	1442.49	1872.22	3287.57	2706.59	4309.06	3535.17	5664.46	6413.48	2987.13	2954.35	3009.09	3003.15	--
MW0129326	C20H22O8S	{4-hydroxy-17-methoxy-10-oxo-2-oxatricyclo[13.2.2.1(3),]icosa-1(17),3,5,7(20),15,18-hexaen-8-yl}oxidanesulfonic acid	Organic acid And Its derivatives	Organic acid And Its derivatives	MS1	0.9167	-	375.097	422.103	2.651	M-H-HCOOH	3.64485	rp	131837336	HMDB0133429	-	-	8938.13	2783.49	1380.53	3237.56	930.782	1159.26	1115.11	541.814	2034.24	1907.08	3478.05	3494.58	3567.08	--
MW0129317	C15H12O9S	{4-[3-oxo-3-(2,3,4,6-tetrahydroxyphenyl)prop-1-en-1-yl]phenyl}oxidanesulfonic acid	Others	Others	MS2-Insilico	0.5589	-	387.025	368.02	8.716	M+F	10.7979	rp	131836400	HMDB0130213	-	-	87101.4	177498	74796.1	1.82194e+06	2.07328e+06	2.98538e+06	990186	76440.2	1.54972e+06	847170	164212	173631	172312	--
MW0129180	C15H12O5S	{3-[(2E)-3-phenylprop-2-enoyl]phenyl}oxidanesulfonic acid	Organic acid And Its derivatives	Organic acid And Its derivatives	MS1	0.7223	-	339.005	304.041	5.76	M+Cl	1.13925	rp	131839036	HMDB0135448	-	-	306.333	1278.19	1794.84	717.262	854.615	697.506	1515.74	385.703	480.76	516.84	773.473	874.933	873.619	--
MW0128993	C17H12O10S	{11-methoxy-16,18-dioxo-6,8,19-trioxapentacyclo[10.7.0.0(2),.0(3),.0(1)(3),(1)]nonadeca-1(12),2(9),4,10,13(17)-pentaen-14-yl}oxidanesulfonic acid	Organic acid And Its derivatives	Organic acid And Its derivatives	MS2-Insilico	0.5828	-	407.002	408.015	11.0155	M-H	17.8587	rp	131836622	HMDB0131198	-	-	95480.9	143931	75236.6	78272.3	115507	171654	125082	66457	31410.4	43238.6	80177.1	79918.5	79921.3	--
MW0160110	CCl3	trichloromethane	Others	Hydrocarbon derivatives	MS1	0.787	-	153.869	116.907	8.2489	M-2H+K	11.1045	rp	122980	-	-	-	54966.5	101921	52124.8	115424	82707.9	115033	74350.4	63961.9	85583	56013.3	85536.8	85539.1	85779	--
MW0158011	C15H24N5O14P3	trans-Zeatin riboside triphosphate	Nucleotide And Its metabolites	Nucleotide and Its metabolites	MS1	0.6144	-	626.02	591.053	1.2702	M+Cl	6.32477	rp	24892782	-	-	C16428	364.633	1256.3	505.512	527.539	158.317	632.91	979.418	719.968	891.258	461.691	1055.85	1112.56	1069.64	ko00908,ko01100,ko01110
MW0165056	C9H11FN2NaO8P	sodium	Nucleotide And Its metabolites	Nucleotide and Its metabolites	MS1	0.7506	-	1043.05	348.014	0.6988	3M-H	13.8168	rp	71308732	-	-	-	11473.3	24622.6	12202.5	15576.2	18389.9	19611.3	15870.9	16907.8	22237.2	14736.9	16706	16675.1	16662.4	--
MW0161632	O3PSe-3	selenophosphate	Others	Metal, Non-metal and related compounds	MS1	0.7074	-	195.81	158.875	13.855	M-2H+K	17.6	rp	16019955	-	-	-	5.06304e+06	1.43979e+07	1.02291e+07	2.85799e+07	1.89422e+07	2.64938e+07	1.20973e+06	1.65404e+06	1.29705e+06	886022	4.18589e+06	4.77689e+06	4.6524e+06	--
MW0161184	H2O3PSe-	selenidophosphonic acid	Others	Metal, Non-metal and related compounds	MS1	0.5652	-	159.878	160.891	12.871	M-H	9.22525	rp	9543205	-	-	-	1.50522e+06	2.97866e+06	1.52611e+06	1.40865e+07	9.57568e+06	1.28701e+07	8.55397e+06	7.75952e+06	1.07762e+07	6.16359e+06	3.08694e+06	2.85201e+06	2.02355e+06	--
MW0009646	C15H20Cl2N2O3	raclopride	Benzene and substituted derivatives	Benzene and substituted derivatives	MS1	0.6442	-	172.04	346.085	4.2964	M-2H	4.755	rp	3033769	-	34485	-	32936.8	66844.6	42729.9	48628.5	52723.1	23082.5	45200.8	51029.6	62683.9	35518.8	39893.9	39735	39325.5	--
MW0009494	C12H18O5	p-Methoxytodadiol	Benzene and substituted derivatives	Phenolics	MS1	0.6193	-	241.105	242.115	4.8254	M-H	6.0595	rp	129913	-	-	-	3211.38	2127.78	2193.29	6080.91	1797.52	3918.7	8124.86	4010.48	5914.26	3597.08	1830.37	1949.78	1775.6	--
ZINC70455329	C11H16N3OP	p,p-Bis(1-aziridinyl)-N-(p-tolyl)phosphinic amide	Benzene and substituted derivatives	Benzene and substituted derivatives	MS1	0.6858	-	218.085	237.103	3.7259	M-H-H2O	2.748	rp	617003	-	-	-	8110.32	14068.5	14318.2	2033.1	200.487	2579.98	7497.93	3076.01	1736.45	281.169	6682.84	6677.54	6777.86	--
MW0160008	FeO2-	oxido(oxo)iron	Others	Others	MS1	0.5023	-	122.894	87.9248	13.9046	M+Cl	13.677	rp	61549	-	-	-	9243.23	13613.1	5891.14	34828.4	21895.4	25041.6	20143.2	40322.8	32854.8	12944.3	9601.75	10174.7	9383.43	--
MW0154738	C18H34O2	omega-Cycloheptylundecanoic acid	FA	FFA	MS1	0.9479	-	585.484	282.256	11.8542	2M-2H+Na	2.20125	rp	443625	-	-	C12103	52206.6	91839.8	53794.3	131302	94085	130856	84577.8	28683.4	44835.1	35516.1	70206.7	70126.3	70503.4	--
MW0167071	C46H60N4O9+2	methyl (1S,9R,10S,11R,12R,19R)-11-acetyloxy-12-ethyl-4-[(13S,15S,17S)-17-ethyl-17-hydroxy-13-methoxycarbonyl-11-aza-1-azoniatetracyclo[13.3.1.04,12.05,10]nonadeca-4(12),5,7,9-tetraen-13-yl]-10-hydroxy-5-methoxy-8-methyl-8-aza-16-azoniapentacyclo[10.6.1.01,9.02,7.016,19]nonadeca-2,4,6,13-tetraene-10-carboxylate	Aldehyde,Ketones,Esters	Esters	MS1	0.7536	-	811.418	812.436	3.0313	M-H	13.5764	rp	129320449	-	-	-	30760.1	57930.5	47852.1	19688.3	13560.3	15731	28569.1	16623.6	20948.7	6132.64	38311.2	38298.4	38453.9	--
MW0168087	I-	iodide	Others	Metal, Non-metal and related compounds	MS1	0.5739	-	161.875	126.904	12.8752	M+Cl	8.6825	rp	30165	-	-	-	138985	742545	358694	3.40687e+06	2.27216e+06	3.01479e+06	2.27477e+06	2.09415e+06	496343	1.15233e+06	1.30865e+06	1.32136e+06	1.3166e+06	--
MW0160111	HNO3	hydroxy nitrite	Others	Metal, Non-metal and related compounds	MS1	0.5511	-	231.967	62.9956	1.2123	M+Cl+CF3COOH	10.1427	rp	123349	-	-	-	228.566	739.758	1476.93	8538.11	820.21	2007.69	1706.99	2965.45	9580.97	7651.97	953.922	875.46	794.815	--
MW0114581	C18H32N2O24S3	heparan sulfate alpha-D-glucosaminide	Others	Others	MS1	0.763	-	791.02	756.051	12.0938	M+Cl	12.8463	rp	70678539	HMDB0060481	-	-	7955.31	16025.1	9374.18	52213.2	33571.1	49530.3	42521.3	29940	44570.1	28103.5	12829.4	12817.9	12720	--
MW0149443	C8H14N2O5	gamma-L-Glutamyl-D-alanine	Amino acid and Its metabolites	Amino acids	MS2-MetDNA	0.8312	-	239.059	218.09	8.0669	M+Na-2H	15	rp	151284	-	-	C03738	73024.6	170249	90009.9	173831	165341	196923	182856	189425	134688	80655	111935	112543	111926	--
MW0106777	C11H21N3O5	gamma-Glutamyllysine	Amino acid and Its metabolites	Small Peptide	MS1	0.7425	-	274.141	275.148	0.8484	M-H	0.30225	rp	65254	HMDB0029154	-	-	1369.94	2048.95	2660.82	111.907	548.802	176.634	274.542	219.366	356.047	93.967	1153.87	1152.64	1172.41	--
MW0106776	C11H20N2O5	gamma-Glutamylleucine	Amino acid and Its metabolites	Small Peptide	MS1	0.7363	-	259.129	260.137	1.8986	M-H	0.55475	rp	4524287	HMDB0011171	-	-	51516.3	157756	131111	17699.2	25030.9	18351.3	34796.1	47421.9	43632.1	8460.6	58417.6	57934.2	60459	--
MW0168155	CHN	formonitrile	Others	Others	MS1	0.5045	-	72.0092	27.0109	1.7745	M-H+HCOOH	13.5024	rp	768	-	-	-	2272.3	4245.07	4436.01	1897.03	1085.04	2887.23	3574.65	3100.48	3747.8	830.394	3048.35	3237.53	3206.7	--
MW0148756	C15H22N2O15P2	dTDP-4-oxo-alpha-D-xylose	Nucleotide And Its metabolites	Nucleotide and Its metabolites	MS1	0.616	-	567.003	532.049	12.0772	M+Cl	29.2128	rp	122707150	-	-	C21351	26270.5	51085.2	24470.4	176717	134109	165991	127900	105333	141806	81148.3	34989.9	34472.3	35001.2	ko00523,ko01110
MW0148737	C15H25N3O13P2	dTDP-4-amino-2,4-dideoxy-beta-L-xylose	Nucleotide And Its metabolites	Nucleotide and Its metabolites	MS1	0.7375	-	474.069	517.086	2.9487	M-H-COCH2	0.506879	rp	124037357	-	-	C21354	902.248	2569.9	1273.91	2713.74	2112.55	1857.76	2649.27	4199.03	4559.57	1378.01	2951.15	2920.94	2929.26	ko00523,ko01110
MW0148735	C18H29N3O15P2	dTDP-4-acetamido-4,6-dideoxy-D-glucose	Nucleotide And Its metabolites	Nucleotide and Its metabolites	MS1	0.9007	-	588.1	589.107	1.3032	M-H	4.42787	rp	440881	-	-	C06018	18143.7	24126.8	21375.7	10657.5	13888.9	21794.7	11915.4	12684.1	15102.2	9456.76	21621.5	21464.3	21570.5	ko00541,ko01100
MW0147547	C20H12O4	cis-4-(8-Hydroxypyren-7-yl)-2-oxobut-3-enoate	Benzene and substituted derivatives	Benzene and substituted derivatives	MS2-MetDNA	0.6148	-	297.046	316.074	8.2571	M-H2O-H	24.25	rp	9543346	-	-	C18272	59216	90348.6	42988.5	48099.2	86862.2	49403.8	75248.2	51402.1	44092.3	45329.4	55366.3	55216.7	55664	ko00624,ko01120
MW0147511	C8H10O6	cis-(Homo)2-aconitate	Organic acid And Its derivatives	Organic acid And Its derivatives	MS2-Insilico	0.5022	-	223.02	202.048	9.8778	M+Na-2H	8.60027	rp	25244890	-	-	C20581	6088.12	7619.85	3822.26	75530.2	1.60849e+06	383788	2.53629e+06	479820	2.85998e+06	401191	17713.4	20940	17896.9	ko00680,ko01100,ko01120,ko01210
MW0168852	C10H16N2O3S	biotin	CoEnzyme and vitamins	CoEnzyme and vitamins	MS1	0.7399	-	243.081	244.088	3.1058	M-H	0.408	rp	171548	-	-	C00120	3724.57	7133.07	4827.8	2562.68	1754.59	1901.63	4118.1	3167.38	3351.25	1281.28	4328.96	4276.88	4279.16	ko00780,ko01100,ko01240,ko02010,ko04977
MW0115529	C24H36O15	beta-D-Glucopyranoside,phenylmethyl O-D-apio-beta-D-furanosyl-(1->2)-O-[beta-D-glucopyranosyl-(1->6)]-	Benzene and substituted derivatives	Benzene and substituted derivatives	MS1	0.6478	-	417.146	564.205	8.2406	M-H-C6H10O4	4.57154	rp	57509364	-	-	-	1963.76	434.898	1178.94	448.022	10488.7	4232.72	8617.01	7927.62	6049.35	9473.74	1276.55	1547.88	1609.36	--
MW0161987	H4O10P3-	[hydroxy(phosphonooxy)phosphoryl] hydrogen phosphate	Others	Others	MS1	0.5088	-	337.89	256.902	1.7166	M+Cl+HCOOH	13.169	rp	23657868	-	-	-	2791.9	3635.83	2941.77	269.9	1449.53	851.51	824.488	2283.69	1406.14	583.137	2538.85	2498.61	2495.84	--
MW0161782	C9H12N3O10P2-3	[[(2R,3S,5R)-5-(4-amino-2-oxopyrimidin-1-yl)-3-hydroxyoxolan-2-yl]methoxy-oxidophosphoryl] phosphate	Organic acid And Its derivatives	Organic acid And Its derivatives	MS1	0.5108	-	418.97	384	1.7952	M+Cl	13.0182	rp	21122964	-	-	-	927.395	1105.48	773.76	1398.51	5936	726.424	1861.45	204.548	983.139	3412.91	1519.73	1388.42	1527.45	--
MW0161110	C10H12N5O10P2-3	[[(2R,3S,4R,5R)-5-(6-aminopurin-9-yl)-3,4-dihydroxyoxolan-2-yl]methoxy-oxidophosphoryl] phosphate	Nucleotide And Its metabolites	Nucleotide and Its metabolites	MS1	0.8486	-	423.001	424.006	1.7828	M-H	7.21518	rp	7058055	-	-	-	28516.9	74136.9	40081.5	200822	196146	156944	158356	166653	194313	170347	78730.2	78994.5	79169.4	--
MW0165546	C14H21N3O15P2-2	[[(2R,3S,4R,5R)-5-(4-amino-2-oxopyrimidin-1-yl)-3,4-dihydroxyoxolan-2-yl]methoxy-oxidophosphoryl] [(2R,3S)-2,3,5-trihydroxy-4-oxopentyl] phosphate	Nucleotide And Its metabolites	Nucleotide and Its metabolites	MS1	0.8848	-	532.036	533.045	6.5786	M-H	5.23636	rp	90657771	-	-	-	26282.4	58688.2	29117.3	80988.9	80502.5	79098.3	72065.8	131779	101052	68477.7	68702.1	68296.5	68712.5	--
MW0163098	C35H57O7P2-3	[[(2E,6E,10E,14E,18E,22E)-3,7,11,15,19,23,27-heptamethyloctacosa-2,6,10,14,18,22,26-heptaenoxy]-oxidophosphoryl] phosphate	Organic acid And Its derivatives	Phosphoric acids	MS1	0.7932	-	650.35	651.358	2.8217	M-H	10.6754	rp	25245257	-	-	-	31650	7910.55	41281.1	6550.1	17286.2	19560	26859	8901.25	23917.8	2843.24	32312.3	32451	32005	--
MW0140797	C26H32ClN5O5	[DAla2,(pCl)Phe3] beta-Casomorphin,amide,bovine	Others	Others	MS1	0.9635	-	500.208	529.209	8.191	M-H-CO	1.51736	rp	-	-	-	-	11427.1	20814.4	11554.3	1946	68.594	91.248	4246.97	2463.7	2673.94	1211.97	12866.7	12890.6	12950.3	--
MW0011762	C23H38O9	[6]-Gingerdiol 5-O-beta-D-glucopyranoside	Aldehyde,Ketones,Esters	Esters	MS1	0.9692	-	457.244	458.252	3.2381	M-H	1.27223	rp	85163169	HMDB0036123	-	-	34913.4	16676.2	46045.6	34369.7	22723.9	27814.8	32561.1	22184.4	23392.7	25160.9	39019.4	39227.8	39220.2	--
MW0128875	C26H34O6	[6-Hydroxy-1,1,4a,6-tetramethyl-5-[(2-oxochromen-7-yl)oxymethyl]-3,4,5,7,8,8a-hexahydro-2H-naphthalen-2-yl] acetate	Aldehyde,Ketones,Esters	Esters	MS1	0.5519	-	441.236	442.236	2.1466	M-H	10.0873	rp	3095106	HMDB0031958	-	-	253.875	340.001	1370.62	831.175	821.362	1119.95	258.056	732.734	979.169	1071.41	701.588	558.946	638.019	--
MW0165223	C8H13N3O9P2S	[5-(4-amino-2-oxopyrimidin-1-yl)-1,3-oxathiolan-2-yl]methyl phosphono hydrogen phosphate	Nucleotide And Its metabolites	Nucleotide and Its metabolites	MS1	0.6148	-	387.967	388.985	6.5786	M-H	29.4345	rp	75607483	-	-	-	33645.7	62258.6	32700.1	82972.3	70390.2	79060.5	63549.7	99901.6	84394.9	49267	64476	64362.1	64160.8	--
MW0162815	C15H23FN5O17P3	[4-hydroxy-5-(hydroxymethyl)oxolan-2-yl] phosphate	Others	Others	MS1	0.7344	-	691.995	657.029	0.7161	M+Cl	0.63361	rp	25244374	-	-	-	3789.87	6409.2	2255.2	6037.21	3505.58	7672.34	3936.19	3644.83	6206.42	3331.88	4318.63	4380.58	4394.29	--
MW0162144	C25H19N3O9S2-2	[4-[6-benzyl-5-[[2-(4-sulfonatooxyphenyl)acetyl]amino]pyrazin-2-yl]phenyl] sulfate	Organic acid And Its derivatives	Organic acid And Its derivatives	MS1	0.5522	-	604.018	569.056	2.7419	M+Cl	10.068	rp	25200810	-	-	-	1622.95	7361.82	7716.01	123959	188.53	228.972	1061.99	164.367	281.505	61290.7	2597.73	2628.33	2628.77	--
ZINC85921670	C31H28O9	[4-Hexanoyloxy-2,5-dihydroxy-3,6-bis(4-hydroxyphenyl)phenyl] 4-hydroxybenzoate	Benzene and substituted derivatives	Benzene and substituted derivatives	MS1	0.7349	-	487.096	544.173	2.7502	M-H-C4H8	0.611386	rp	5321928	-	-	-	3338.7	2523	650.878	1160.71	1626	1212.89	118.91	694.246	1229.19	777.472	1706.12	1725.1	1724.37	--
MW0011752	C21H36O6	[4,5-Dihydroxy-3,4-bis(hydroxymethyl)-4a,8,8-trimethyl-5,6,7,8a-tetrahydro-1H-naphthalen-1-yl] hexanoate	Aldehyde,Ketones,Esters	Esters	MS1	0.6019	-	419.229	384.251	3.1762	M+Cl	7.0275	rp	45359477	-	-	-	1077.5	6600.54	8920.15	128293	212.696	127857	379.413	872.885	426.057	326.205	1277.32	1372.39	1301.28	--
MW0104093	C23H17NO7	[3-[1-Formyl-2-(2-furanyl)ethenyl]]-2-(2-furanyl)-5-(2-furanylmethylene)-4,5-dihydro-a-methyl-4-oxo-1H-pyrrole-1-acetic acid,9CI	Organic acid And Its derivatives	Organic acid And Its derivatives	MS1	0.8294	-	552.103	419.101	1.7745	M-H+CF3COOH	8.34638	rp	59441520	HMDB0035174	-	-	5454.37	16398.4	14377.5	21237.3	14495.7	23575.6	43638.3	55071.5	72633.8	20171.8	16511.7	16599.1	16597.1	--
MW0128650	C16H12O10S	[3-(3,5,7-trihydroxy-6-methoxy-4-oxo-4H-chromen-2-yl)phenyl]oxidanesulfonic acid	Organic acid And Its derivatives	Organic acid And Its derivatives	MS1	0.6452	-	430.991	396.015	1.4095	M+Cl	4.7065	rp	131835122	HMDB0128825	-	-	1108.62	465.296	1920.01	383.297	1147.16	10208.5	10028.5	10564.4	19082.5	5432.25	1616.28	1130.16	1774.64	--
MW0128614	C15H14O9S	[2-hydroxy-5-(3,5,7-trihydroxy-3,4-dihydro-2H-1-benzopyran-2-yl)phenyl]oxidanesulfonic acid	Organic acid And Its derivatives	Organic acid And Its derivatives	MS1	0.5128	-	405.005	370.036	11.0354	M+Cl	12.8677	rp	78055824	HMDB0127729	-	-	72276.3	272613	128051	229334	199973	302666	446499	66314.3	132848	71005.3	100085	91904.5	102776	--
MW0128569	C21H22O11S	[2-(acetyloxy)-2-(9-{[(2E)-2-methylbut-2-enoyl]oxy}-2-oxo-2H,8H,9H-furo[2,3-h]chromen-8-yl)propoxy]sulfonic acid	Organic acid And Its derivatives	Organic acid And Its derivatives	MS1	0.7246	-	481.089	482.088	1.2288	M-H	16.0084	rp	131835390	HMDB0129107	-	-	9869.66	11826.6	6104.68	6165.78	6279.54	4980.86	3265.82	1972.32	3876.36	1642.19	6944.32	7048.1	7054.02	--
MW0128596	C15H12O11S	[2,6-dihydroxy-4-(3,5,7-trihydroxy-4-oxo-3,4-dihydro-2H-1-benzopyran-2-yl)phenyl]oxidanesulfonic acid	Organic acid And Its derivatives	Organic acid And Its derivatives	MS1	0.5521	-	616.978	400.01	1.2949	3M-H+Cl	10.0801	rp	131831782	HMDB0125257	-	-	232.491	2862.76	222.435	2787.53	2455.52	2694.89	2094.53	2645.63	2338.3	2366.96	1051.65	1285.74	1173.44	--
MW0128594	C15H12O12S	[2,6-dihydroxy-4-(3,5,6,7-tetrahydroxy-4-oxo-3,4-dihydro-2H-1-benzopyran-2-yl)phenyl]oxidanesulfonic acid	Organic acid And Its derivatives	Organic acid And Its derivatives	MS1	0.8509	-	450.964	416.005	1.667	M+Cl	7.08338	rp	131831819	HMDB0125294	-	-	7388.33	12563.5	7798.77	9088.02	7426.53	14585.8	9326.3	17877.7	17340.1	7249.46	11280.5	11172.4	11178.3	--
ZINC85921691	C33H24O8	[2,5-Dihydroxy-3,6-bis(4-hydroxyphenyl)-4-(2-phenylacetyl)oxyphenyl] benzoate	Benzene and substituted derivatives	Benzene and substituted derivatives	MS1	0.8844	-	461.154	548.147	1.7828	M-H-C3H2O3	5.25787	rp	139583228	-	-	-	6286.6	12965.9	10026.6	15696	13245.1	13950	22076	17023.4	24688.3	15132.3	12645.6	12723.6	12665.7	--
MW0116164	C25H24FNO2	[1-(5-Fluoro-4-hydroxypentyl)indol-3-yl]-(4-methylnaphthalen-1-yl)methanone	Aldehyde,Ketones,Esters	Ketones	MS1	0.9933	-	370.161	389.179	2.7778	M-H-H2O	0.26825	rp	131668101	-	85212	-	30050.7	67530	138887	6909.16	4745.73	6747.55	38205.2	22595.5	15757.5	858.874	35547.5	36641.4	35670.9	--
MW0116172	C24H18O10	[1,2-Diacetyloxy-7,8-dihydroxy-3-(4-hydroxyphenyl)dibenzofuran-4-yl] acetate	Benzene and substituted derivatives	Benzene and substituted derivatives	MS1	0.5757	-	501.049	466.09	7.5956	M+Cl	8.57546	rp	10344454	HMDB0034709	-	-	4309.69	12496.1	3018.47	2052.84	1573.64	1131.74	1417.71	3758.85	1395.33	695.804	4304.92	4371.15	4430.53	--
MW0163652	C14H26NO10S3-	[(Z)-[7-methylsulfinyl-1-[(3R,4S,5S,6R)-3,4,5-trihydroxy-6-(hydroxymethyl)oxan-2-yl]sulfanylheptylidene]amino] sulfate	Others	Others	MS1	0.6933	-	447.037	464.072	4.9331	M-H-CH4	2.4063	rp	44237206	-	-	-	931.625	3167.26	1536.76	3922.26	2720.63	3828.61	1691.97	1922.58	2065.06	514.093	2305.64	2365.71	2270.85	--
MW0163668	C11H20NO10S2-	[(E)-[5-hydroxy-1-[(2S,3R,4S,5S,6R)-3,4,5-trihydroxy-6-(hydroxymethyl)oxan-2-yl]sulfanylpentylidene]amino] sulfate	Others	Others	MS1	0.6837	-	213.023	390.053	3.9492	M-H-C6H8O6	2.844	rp	44237251	-	-	-	2408.71	4402.56	1644.15	4158.73	2946.12	5349.14	2309.2	1616.41	2775.37	1944.45	2909.6	2810.12	2919.26	--
MW0162517	C20H24NO5+	[(5S)-1,2,3,10-tetramethoxy-11-oxo-6,7-dihydro-5H-benzo[a]heptalen-5-yl]azanium	Others	Others	MS1	0.7167	-	313.172	358.165	10.7212	M-H-CO2	1.38	rp	25203116	-	-	-	27710.9	21143.5	9533.32	352895	329393	326490	412017	143342	191636	120637	8753.93	9562.25	7985.13	--
MW0165004	C5H7O10P2-3	[(3aR,5R,6R,6aR)-6-hydroxy-2-oxido-2-oxo-3a,5,6,6a-tetrahydrofuro[2,3-d][1,3,2]dioxaphosphol-5-yl]methyl phosphate	Organic acid And Its derivatives	Organic acid And Its derivatives	MS1	0.6617	-	323.917	288.951	5.8345	M+Cl	3.88625	rp	70678976	-	-	-	29182.8	76938.2	62635.8	6.95479e+06	4.98349e+06	6.93118e+06	4.47991e+06	3.85396e+06	5.15672e+06	3.37503e+06	80317	79911.3	79456	--
ZINC15267001	C17H18O6	[(3S)-5-Hydroxy-2,2,8-trimethyl-6-oxo-3,4-dihydropyrano[3,2-g]chromen-3-yl] acetate	Aldehyde,Ketones,Esters	Esters	MS1	0.923	-	261.052	318.11	1.2949	M-H-C4H8	3.346	rp	5315865	-	-	-	25144	39763.5	24908.2	62155.7	38801.6	69668.1	6218.8	50277.9	54364.4	47290.8	36204.8	36217.2	36392	--
MW0165345	C15H24N3O16P2-	[(3R,4S,5S,6R)-4-azaniumyl-3,5-dihydroxy-6-(hydroxymethyl)oxan-2-yl] [[(2R,3S,4R,5R)-5-(2,4-dioxopyrimidin-1-yl)-3,4-dihydroxyoxolan-2-yl]methoxy-oxidophosphoryl] phosphate	Others	Others	MS1	0.965	-	599.036	564.063	2.2045	M+Cl	1.45214	rp	90657135	-	-	-	1137.2	3983.29	3180.95	716.516	1061.1	875.046	6568.45	1310.31	1353.53	511.727	3485.61	3490.32	3490.35	--
MW0163914	C26H25N4O4+	[(3R,4R,6R)-2,3-dihydroxy-2-methyl-6-(12-oxo-3,13,23-triazahexacyclo[14.7.0.02,10.04,9.011,15.017,22]tricosa-1,4,6,8,10,15,17,19,21-nonaen-3-yl)oxan-4-yl]azanium	Heterocyclic compounds	Indole and Its derivatives	MS1	0.9692	-	456.179	457.188	4.3874	M-H	1.2695	rp	45479464	-	-	-	9156.87	16343.2	15115.3	3864.44	2727.2	3973.06	6782.07	3937.93	4195.48	853.009	10184.6	10283.4	10188.2	--
MW0162379	C31H50N9O10PS	[(2S,4S,5R)-4-hydroxy-5-(hydroxymethyl)oxolan-2-yl] phosphate	Others	Others	MS1	0.9089	-	792.292	771.314	2.5212	M-2H+Na	4.02325	rp	25202303	-	-	-	7426.53	18122.3	9046.5	1632.56	641.469	1782.29	7150.97	3688.12	4371	682.174	6569.76	6605.65	6542.34	--
ZINC85540198	C26H38O9	[(2S,4R,5R,5As,6S,8S,9aR,10aS)-2,5-diacetyloxy-4,8-dihydroxy-10a-(2-hydroxypropan-2-yl)-3,5a-dimethyl-9-methylidene-2,4,5,6,7,8,9a,10-octahydro-1H-benzo[f]azulen-6-yl] acetate	Benzene and substituted derivatives	Benzene and substituted derivatives	MS1	0.6415	-	529.218	494.252	3.6267	M+Cl	4.8902	rp	5321658	-	-	-	3599.66	4323.44	5366.11	7207.51	5889.39	7960.44	5888.02	1580.89	4814.73	1703.45	5712	5794.34	5808.17	--
MW0164865	C35H58NO11+	[(2S,3R,4S,6R)-2-[[(3E,5S,6S,7S,9R,11E,13E,15R,16R)-16-ethyl-5,7,9-trimethyl-2,10-dioxo-15-[[(2R,3R,4R,5S,6R)-3,4,5-trihydroxy-6-methyloxan-2-yl]oxymethyl]-1-oxacyclohexadeca-3,11,13-trien-6-yl]oxy]-3-hydroxy-6-methyloxan-4-yl]-dimethylazanium	Heterocyclic compounds	Heterocyclic compounds	MS1	0.5053	-	652.365	668.401	3.2134	M-H-CH3	13.4457	rp	56927772	-	-	-	17169.5	22770.8	34693.8	9627.8	4012.06	15251.5	13430.8	7208.31	17895.6	1067.74	18067.5	18095.5	17495.7	--
ZINC95909426	C29H28O13	[(2S,3R,4S,5S,6R)-2-[[(3S,4R)-4-Ethenyl-8-oxo-4,6-dihydro-3H-pyrano[3,4-c]pyran-3-yl]oxy]-4,5-dihydroxy-6-(hydroxymethyl)oxan-3-yl] 2,4-dihydroxy-6-(3-hydroxyphenyl)benzoate	Benzene and substituted derivatives	Benzene and substituted derivatives	MS1	0.549	-	583.149	584.153	3.5192	M-H	10.2862	rp	10745867	-	-	-	642.876	1866.11	1647.46	1346.19	1264.36	1564.14	996.135	1886.72	1997.21	657.009	1737.48	1700.29	1703.32	--
MW0160301	C36H56O12	[(2S)-2-[(1E,3R,4S,8R,9R,10R,11S,14S)-8-[(2S,3R,4S,5R,6R)-4-acetyloxy-3,5-dihydroxy-6-(2-methylbut-3-en-2-yloxymethyl)oxan-2-yl]oxy-4,9-dihydroxy-14-(methoxymethyl)-3,10-dimethyl-6-tricyclo[9.3.0.03,7]tetradeca-1,6-dienyl]propyl] acetate	Aldehyde,Ketones,Esters	Esters	MS1	0.8959	-	696.391	680.377	2.7254	M-H+NH3	4.67023	rp	447573	-	-	-	14106.5	27017.4	27795.6	6844.06	2066.49	3474.18	16323.9	9544.33	11274.8	125.002	16564.5	16554.6	16338.2	--
ZINC27103565	C39H44O14	[(2R,4R,4As,4bS,5R,6S,7S,8aS,10R,10aR)-6,7,10-triacetyloxy-5-benzoyloxy-2-formyl-10a-hydroxy-4b-(hydroxymethyl)-2,8,8-trimethyl-1-oxo-4,4a,5,6,7,8a,9,10-octahydro-3H-phenanthren-4-yl] benzoate	Benzene and substituted derivatives	Benzene and substituted derivatives	MS1	0.7883	-	691.276	736.273	2.0805	M-H-CO2	11.0102	rp	10963687	-	-	-	96.723	274.406	951.501	284.398	125.988	602.327	1563.19	462.852	1095.36	98.17	1627.31	1704.15	1716.27	--
MW0164692	C9H13FN2O11P2	[(2R,3S,5R)-5-(5-fluoro-2,4-dioxopyrimidin-1-yl)-3-hydroxyoxolan-2-yl]methyl phosphono hydrogen phosphate	Others	Others	MS1	0.6342	-	442.96	405.998	10.9113	M-2H+K	5.267	rp	53882537	-	-	-	58215.8	56809.7	24640.1	55576.1	71118	32753.4	41547.5	21072.3	12145.2	67466.2	27765	28272.6	27799.1	--
MW0160922	C41H45O22+	[(2R,3S,4S,5R,6S)-6-[2-(3,4-dihydroxyphenyl)-7-hydroxy-5-[(2S,3R,4S,5S,6R)-3,4,5-trihydroxy-6-(hydroxymethyl)oxan-2-yl]oxychromenylium-3-yl]oxy-3,4-dihydroxy-5-[(2S,3R,4S,5R)-3,4,5-trihydroxyoxan-2-yl]oxyoxan-2-yl]methyl (E)-3-(4-hydroxyphenyl)prop-2-enoate	Aldehyde,Ketones,Esters	Esters	MS1	0.6694	-	924.19	889.24	1.7995	M+Cl	21.6464	rp	6602295	-	-	-	2302.63	3680.67	819.209	1500.62	593.58	2018.28	4955.85	1674.95	1980.99	176.498	2043.27	2122.18	2091.72	--
ZINC95911667	C22H32O10	[(2R,3S,4S,5R,6S)-3,4,5-Trihydroxy-6-[2-[(4S)-4-hydroxycyclohexen-1-yl]acetyl]oxyoxan-2-yl]methyl 2-[(4S)-4-hydroxycyclohexen-1-yl]acetate	Aldehyde,Ketones,Esters	Esters	MS1	0.922	-	440.17	456.2	3.2877	M-H-CH3	3.39195	rp	21577091	-	-	-	23387.5	7734.29	4007.13	21971.3	7223.73	3615.81	7211.95	1864.17	31794.4	13174.4	13776.1	13920	13781.3	--
MW0159936	C10H15N5O11P2	[(2R,3S,4R,5R)-5-(2-amino-6-oxo-3H-purin-9-yl)-3,4-dihydroxyoxolan-2-yl]methyl phosphono hydrogen phosphate	Others	Others	MS2-MetDNA	0.8847	-	442.015	443.024	1.2784	M-H	4.29848	rp	8977	-	-	-	77407.4	177110	49088	16724.9	58280.5	8748.43	78978	35266.1	19858.7	25618.7	71770.8	71975.5	71772.7	--
MW0160400	C10H12N5O8P-2	[(2R,3S,4R,5R)-5-(2-amino-6-oxo-3H-purin-9-yl)-3,4-dihydroxyoxolan-2-yl]methyl phosphate	Others	Others	MS1	0.7286	-	342.025	361.042	1.2842	M-H-H2O	0.87375	rp	1807035	-	-	-	903.832	10460.5	1755.01	2257.88	3851.69	947.136	6715.51	5880.44	2148.03	2974.61	3283.8	3571.98	3539.04	--
MW0166508	C12H15O8P-2	[(2R,3S,4R,5R)-3,4-dihydroxy-5-(4-methylphenoxy)oxolan-2-yl]methyl phosphate	Others	Others	MS1	0.6669	-	355.01	318.05	4.5611	M-2H+K	3.6365	rp	102515082	-	-	-	2629.16	15954.6	3008.74	2163.5	1509.91	1944.79	2204.63	1108.84	1904.12	949.458	2539.76	2419.26	2444.11	--
MW0163697	C15H20N2O16P2-2	[(2R,3R,4S,6S)-3,4-dihydroxy-6-methyl-5-oxooxan-2-yl] [[(2R,3S,4R)-5-(2,4-dioxopyrimidin-1-yl)-3,4-dihydroxyoxolan-2-yl]methoxy-oxidophosphoryl] phosphate	Nucleotide And Its metabolites	Nucleotide and Its metabolites	MS1	0.5438	-	545.01	546.029	0.6831	M-H	10.6347	rp	44237351	-	-	-	4877.82	3472.35	2020.09	4023.58	809.233	2917.42	819.982	2054.5	6072.91	4304.93	3735.46	3736.67	3720.34	--
ZINC95912288	C19H26O9	[(2R,3R,4S,5S,6R)-4,5-Dihydroxy-6-(hydroxymethyl)-2-[(E)-4-hydroxy-2-methylbut-2-enoxy]oxan-3-yl] 2-(4-hydroxyphenyl)acetate	Benzene and substituted derivatives	Benzene and substituted derivatives	MS1	0.9806	-	433.125	398.158	3.1471	M+Cl	0.7935	rp	10927437	-	-	-	3820.22	1456.03	299.014	7698.66	1078.39	1702.88	10243.6	1286.27	14040	9427.76	2561.07	2555.21	2491.6	--
MW0163066	C18H27N3O15P2-2	[(2R,3R,4S,5R,6R)-5-acetamido-3,4-dihydroxy-6-methyloxan-2-yl] [[3-hydroxy-5-(5-methyl-2,4-dioxopyrimidin-1-yl)oxolan-2-yl]methoxy-oxidophosphoryl] phosphate	Others	Others	MS1	0.6917	-	586.095	587.092	1.6588	M-H	19.1765	rp	25245162	-	-	-	14733.4	14339.7	13933	6943.22	9568.52	17478.2	14371.6	32416	24148.5	7699.19	15060.6	15155.4	15095.5	--
MW0165288	C47H80O13P-	[(2R)-2-[(5Z,8Z,11Z,14Z)-icosa-5,8,11,14-tetraenoyl]oxy-3-[(Z)-octadec-9-enoyl]oxypropyl] [(2R,3R,5S,6R)-2,3,4,5,6-pentahydroxycyclohexyl] phosphate	Others	Others	MS1	0.5236	-	1016.5	883.534	12.0689	M-H+CF3COOH	12.0597	rp	86289646	-	-	-	571.646	1729.78	724.056	3891.28	2769.86	3229.48	953.616	1413.71	3284.96	693.956	1213.77	1267.24	1260.07	--
MW0164022	C20H24N10O12P2S2-2	[(2-amino-4-oxo-6-sulfanyl-7-sulfido-1,5,5a,8,9a,10-hexahydropyrano[3,2-g]pteridin-8-yl)methoxy-oxidophosphoryl] [5-(6-amino-7H-purin-9-ium-9-yl)-3,4-dihydroxyoxolan-2-yl]methyl phosphate	Others	Others	MS1	0.7107	-	757.023	722.049	0.6913	M+Cl	1.63673	rp	46173264	-	-	-	975.276	502.89	777.073	1059.24	683.168	1869.52	881.07	933.757	803.092	679.618	1126.73	1132.92	1082.02	--
ZINC95913512	C23H30O11	[(1S,4Ar,5R,7S,7aS)-7-hydroxy-7-methyl-1-[(2S,3R,4S,5S,6R)-3,4,5-trihydroxy-6-(hydroxymethyl)oxan-2-yl]oxy-4a,5,6,7a-tetrahydro-1H-cyclopenta[c]pyran-5-yl] 4-methoxybenzoate	Benzene and substituted derivatives	Benzene and substituted derivatives	MS1	0.9596	-	466.15	482.179	11.8459	M-H-CH3	1.68403	rp	11477204	-	-	-	52206.6	91839.8	53794.3	131302	94085	130856	84577.8	8763.41	13867	13129	70206.7	70126.3	70503.4	--
ZINC85492263	C39H51NO11	[(1S,3R,5S,7S,8S,9R,13R,14R)-7,9,13,14-Tetraacetyloxy-8,12,15,15-tetramethyl-4-methylidene-10-oxo-5-tricyclo[9.3.1.03,8]pentadec-11-enyl] (3S)-3-(dimethylamino)-3-phenylpropanoate	Others	Others	MS1	0.8828	-	708.343	709.346	2.9569	M-H	5.34052	rp	5316330	-	-	-	22113.2	53274	27480.9	18950.7	13700.3	15213	33073.3	20656.8	27886.9	3296.48	28586.6	28312.2	28302.1	--
MW0164925	C6H14NO4+	[(1S,2R,3S,4S,5R)-2,3,4,5-tetrahydroxycyclohexyl]azanium	Heterocyclic compounds	Heterocyclic compounds	MS1	0.6759	-	199.059	164.092	12.0855	M+Cl	3.2075	rp	57339265	-	-	-	672.661	936.853	509.553	273.402	75.18	108.1	182.621	54.856	64.615	70.045	552.359	573.943	547.086	--
ZINC85611846	C30H34O9	[(1S,2R)-1-Hydroxy-1-(4-hydroxy-2-methoxyphenyl)-3-[4-hydroxy-3-(3-methylbut-2-enyl)phenyl]propan-2-yl] 4-hydroxy-3,5-dimethoxybenzoate	Benzene and substituted derivatives	Benzene and substituted derivatives	MS1	0.6545	-	522.19	538.22	8.1703	M-H-CH3	4.24159	rp	11114230	-	-	-	1111.49	2093.34	1116.32	3244.31	1648.62	3418.82	2674.6	152.652	2020.33	729.328	2085.18	2046.16	1981.18	--
ZINC95910464	C25H40O5	[(1R,4As,4bR,7S,9R,10aR)-9-acetyloxy-7-methoxy-1,4a-dimethyl-7-propan-2-yl-3,4,4b,5,6,9,10,10a-octahydro-2H-phenanthren-1-yl]methyl acetate	Aldehyde,Ketones,Esters	Esters	MS1	0.6803	-	501.255	420.288	2.8495	M+Cl+HCOOH	20.4022	rp	23251064	-	-	-	13341.7	15787.2	18104	15970.2	6891.55	13405.4	28031.8	7169	14330.8	4764.57	18288.4	18065.1	18278.7	--
ZINC85646110	C27H30O14	Yuankanin	Heterocyclic compounds	Heterocyclic compounds	MS1	0.5872	-	562.117	578.164	1.8159	M-H-CH3	7.88001	rp	157000	-	-	-	2948.73	5419.58	4503.87	2552.19	1529.12	2946.44	3599.91	2398.68	2796.92	148.045	4103.47	4102.62	4072.78	--
MW0110448	C10H20N2O3S	Valyl-Methionine	Amino acid and Its metabolites	Small Peptide	MS1	0.7176	-	247.108	248.119	2.3037	M-H	1.34175	rp	6993039	HMDB0029133	-	-	1503.69	5557.26	5482.07	425.998	464.045	321.427	2219.47	2249.55	234.224	61663.3	2454.74	2468.17	2468.55	--
MW0110447	C11H23N3O3	Valyl-Lysine	Amino acid and Its metabolites	Small Peptide	MS1	0.688	-	366.76	245.174	0.7823	3M-2H	2.64575	rp	168058	HMDB0029132	-	-	1378.84	2036.79	1149.26	765.891	558.998	521.526	1344.38	391.961	400.238	928.808	1342.88	1344.1	1365.62	--
MW0126934	C8H17NOSi	Valero-1,5-lactam	Heterocyclic compounds	Heterocyclic compounds	MS1	0.6945	-	156.078	171.108	5.5533	M-H-CH2	2.35325	rp	5171660	HMDB0061932	-	-	556.996	2425.55	712.872	4781.64	2181.57	3802.11	1169.6	2306.05	3512.32	1493.32	1472.67	1637.55	1541.34	--
MW0159227	C23H37N5O7	Val-Tyr-Ser-Lys	Amino acid and Its metabolites	Small Peptide	MS1	0.9386	-	516.242	495.269	3.5192	M-2H+Na	2.62222	rp	-	-	247387	-	8626.41	15525.4	11391.4	11657.7	7229.57	8250.9	14732.7	11181.5	12642.1	3628.65	10455.7	10458.8	10552.3	--
MW0159187	C28H43N5O8S	Val-Thr-Pro-Tyr-Met	Amino acid and Its metabolites	Small Peptide	MS1	0.5044	-	608.268	609.283	3.1967	M-H	13.5149	rp	-	-	264493	-	5925.48	6989.2	6249.24	11701.7	8213.39	11690.2	10917.7	3710.63	10311.7	5557.27	8920.8	8948.88	8841.9	--
MW0159029	C25H34N6O7	Val-His-Phe-Glu	Amino acid and Its metabolites	Small Peptide	MS1	0.7094	-	565.216	530.249	1.7869	M+Cl	1.69279	rp	-	-	241962	-	520.675	962.668	1094.43	612.56	400.948	452.33	867.861	151.193	326.964	273.427	779.82	740.821	790.488	--
MW0158961	C19H36N8O6	Val-Gln-Ala-Arg	Amino acid and Its metabolites	Small Peptide	MS2-Search-DB	0.7217	-	471.26	472.276	3.6267	M-H	22.7029	rp	-	-	244693	-	36343.6	44566.8	67735.9	37228.4	29701.1	40822.4	65691	21350.7	42199.3	13955.4	50269.4	50227.4	50227.5	--
MW0158952	C21H39N7O8S	Val-Cys-Asn-Ser-Lys	Amino acid and Its metabolites	Small Peptide	MS1	0.9137	-	548.246	549.258	2.3943	M-H	3.79076	rp	-	-	264263	-	8887.99	17807	16598.6	2654.43	1017.06	1914.43	9339.57	4876.69	5459.57	579.217	9054.37	9147.63	9068.22	--
MW0158912	C19H34N6O8	Val-Asn-Asp-Lys	Amino acid and Its metabolites	Small Peptide	MS1	0.7343	-	495.233	474.244	3.3993	M-2H+Na	15.1561	rp	-	-	243927	-	11233.3	10901.5	10633.9	22207.7	13236	17665.4	16471.4	8011.8	12296.9	6764.47	13487.1	13361.3	13384.8	--
MW0115450	C19H16O10	Urolithin A-3-O-glucuronide	Heterocyclic compounds	Heterocyclic compounds	MS1	0.8305	-	439.042	404.074	1.6588	M+Cl	8.28295	rp	124202090	HMDB0029222	-	-	26444.9	38162.4	28503.5	57635.1	52184.2	85702.5	59540.8	129512	130995	60113.5	41025.1	41032.5	41239.3	--
MW0103705	C17H27N3O17P2	Uridine diphosphate-N-acetylgalactosamine	Nucleotide And Its metabolites	Nucleotide and Its metabolites	MS1	0.727	-	302.533	607.082	1.1379	M-2H	0.940072	rp	1167	HMDB0000304	-	-	2629.78	4921.06	2799.14	4763.64	3962.71	8889.55	2235.85	3669.74	3793.41	3754.19	4100.16	4161.57	4169.61	--
MW0158757	C15H24N2O19P2S	UDP-6-sulfoquinovose	Nucleotide And Its metabolites	Nucleotide and Its metabolites	MS1	0.9293	-	664.981	630.017	0.698	M+Cl	3.04993	rp	443244	-	-	C11521	12059.3	8756.53	4480.46	46945.4	3979.4	40561.3	5822.6	9955.16	30534.7	7222.32	9419.69	9558.62	9432.77	ko00520,ko00561,ko01100
MW0158734	C27H32N6O5	Tyr-W-MIF-1	Amino acid and Its metabolites	Small Peptide	MS1	0.9728	-	519.24	520.243	1.725	M-H	1.11813	rp	-	-	-	-	18536.8	31849.9	28311.2	10807.6	6111.42	6874.2	22010	11707.7	12728.5	3235.45	18581.6	18669.7	18563.1	--
MW0158695	C41H62N10O7	Tyr-Leu-Pro-Leu-Arg-Phe-NH2	Amino acid and Its metabolites	Small Peptide	MS1	0.8601	-	749.417	806.48	2.8825	M-H-C4H8	6.56511	rp	-	-	-	-	89641.4	50968.3	45191.6	41693.8	17519.3	37795	61749.6	26300.4	45323.1	7554.47	48907.5	51644	51375.1	--
MW0158691	C15H22N2O4	Tyr-Ile-OH	Amino acid and Its metabolites	Small Peptide	MS2-Search-DB	0.671	-	415.148	416.158	3.2877	M-H	11.4413	rp	7019110	-	65244	-	55164.1	15572.6	23461.3	57997.3	18827.5	10565.3	16286.1	3028.97	51938.1	21440.8	28512.4	28711.2	28521.3	--
MW0158503	C27H46N6O6	Tyr-Ile-Lys-Lys	Amino acid and Its metabolites	Small Peptide	MS1	0.7231	-	617.31	550.348	2.651	M-H+NaCOOH	16.1417	rp	-	-	258447	-	66223.8	91238	66763.1	32591.5	27679.8	15973.1	32325.6	41626.9	43873.4	12661.2	53016.8	53115	52603.1	--
MW0158488	C30H39N7O6	Tyr-His-Phe-Lys	Amino acid and Its metabolites	Small Peptide	MS2-Search-DB	0.6988	-	633.323	593.296	3.2133	M-H+CH3CN	9.65135	rp	-	-	257967	-	70628.7	106826	115006	32224.4	24623.6	28608.6	56045.9	34341.1	42722	10807.1	67816.1	67860	68054.5	--
MW0110146	C22H33N7O4	Trp-Val-Arg	Amino acid and Its metabolites	Small Peptide	MS1	0.9685	-	511.249	459.259	9.2452	M+Cl+NH3	1.30057	rp	18231828	-	-	-	80817.5	146959	75647.6	225600	154232	205584	145305	42731.4	68982.6	47436.2	110849	108952	109895	--
MW0158269	C31H31N5O5	Trp-Trp-Tyr	Amino acid and Its metabolites	Small Peptide	MS1	0.9771	-	552.218	553.232	3.5275	M-H	0.938485	rp	-	-	16851	-	20572.8	38640	26223.4	20747.9	14128	15957.5	27592.9	16558.4	21080.9	5304.75	24495.2	24513.1	24448.6	--
MW0110137	C15H19N3O4	Trp-Thr	Amino acid and Its metabolites	Small Peptide	MS2-Search-DB	0.7061	-	364.15	305.138	1.7415	M+CH3COO	5.80852	rp	17773480	HMDB0029093	-	-	158908	134971	199035	143702	88881.8	109237	188247	109783	148127	25474.1	162912	162557	162556	--
MW0158308	C26H22ClN3O6	Trp-Phe4Cl-OH	Amino acid and Its metabolites	Small Peptide	MS1	0.9223	-	542.086	507.12	2.601	M+Cl	3.3785	rp	-	-	64964	-	3101.34	7823.17	5572.58	3336.49	2155.91	2777.08	5741.48	5268.46	5285.33	942.862	6454.68	6361.04	6459.91	--
MW0158141	C19H24N4O6S1	Trp-Glu-Cys	Amino acid and Its metabolites	Small Peptide	MS1	0.6321	-	217.062	436.142	2.2293	M-2H	5.37598	rp	-	-	21259	-	11680.6	22661.6	18937.4	7406.04	5165.88	8723.91	12742.7	8145.94	10095.3	3612.77	12837.6	12898.5	12778.5	--
MW0158294	C14H17N3O3	Trp-Ala-OH	Amino acid and Its metabolites	Small Peptide	MS2-Search-DB	0.6846	-	396.125	397.127	1.8655	M-H	10.0358	rp	6993401	-	64985	-	243155	190886	20296.2	51498	40948.1	23673.9	56889.8	21127	47786.4	33578.7	88288	88150.7	88586.9	--
MW0159631	S3O6	Trithionate	Others	Metal, Non-metal and related compounds	MS1	0.9043	-	162.839	191.886	12.3583	M-H-C2H4	4.24975	rp	491	-	-	C01861	114157	132144	170024	668275	282050	711780	504742	646122	584997	392815	1.5911e+06	1.58259e+06	1.58702e+06	ko00920,ko01100,ko01120
MW0009984	C21H28N2O5	Trimethobenzamide	Benzene and substituted derivatives	Benzene and substituted derivatives	MS1	0.6482	-	423.161	388.2	1.9399	M+Cl	4.55525	rp	5577	HMDB0014800	-	C07178	347.439	2207.26	1762.8	114.516	132.455	365.437	1233.52	149.461	216.613	52.099	1064.58	1072.01	1013.55	--
MW0010214	H3O9P3	Trimetaphosphoric acid	Others	Metal, Non-metal and related compounds	MS2-Insilico	0.6592	-	291.902	239.899	4.1559	M+Cl+NH3	14.8223	rp	-	HMDB0059921	-	C02466	129496	271518	145564	203541	170592	180110	183032	137630	100457	44976.9	301956	303066	302884	--
MW0139843	C20H20O10S	Torvanol A	Heterocyclic compounds	Heterocyclic compounds	MS1	0.7346	-	451.07	452.078	2.6998	M-H	0.62445	rp	5321987	HMDB0038789	-	-	358.54	633.694	1534.46	824.356	238.981	1858.64	999.589	4306.09	4987.72	998.001	774.344	810.626	725.857	--
MW0126821	C9H8ClN5S	Tizanidine	Heterocyclic compounds	Heterocyclic compounds	MS1	0.7434	-	234.976	253.019	13.5242	M-H-NH3	0.26575	rp	5487	HMDB0060964	-	C07452	8596.36	13636.4	7814.89	49904.3	22408.7	42837.8	29995.4	52297.1	33749.3	27799.1	16173.3	15689.8	16129.6	--
MW0157903	C37H43N7O6	Thrombin Substrate III,Fluorogenic	Amino acid and Its metabolites	Small Peptide	MS1	0.7314	-	680.324	681.327	3.1145	M-H	0.75984	rp	-	-	-	-	125.46	567.259	1021.64	255.944	150.767	282.951	149.364	87.673	183.97	260.897	527.586	489.916	499.317	--
MW0157845	C24H36N4O9	Thr-Tyr-Leu-Glu	Amino acid and Its metabolites	Small Peptide	MS2-Search-DB	0.8243	-	523.25	524.248	2.7998	M-H	16.2865	rp	-	-	239262	-	199515	363960	344840	133029	80242	98945.8	200602	117011	138038	40015.2	239851	241349	241383	--
MW0157843	C25H41N7O7	Thr-Tyr-Ile-Arg	Amino acid and Its metabolites	Small Peptide	MS1	0.59	-	494.236	551.307	1.9068	M-H-C4H8	7.71452	rp	-	-	239233	-	567.741	147.069	1040.43	564.588	224.454	483.385	94.049	105.094	410.573	211.011	722.596	714.07	720.473	--
MW0157791	C20H26N4O5	Thr-Pro-Trp	Amino acid and Its metabolites	Small Peptide	MS1	0.6558	-	437.159	402.19	11.7056	M+Cl	4.17686	rp	-	-	18522	-	52206.6	91839.8	53794.3	131302	94085	130856	84577.8	1336.78	2328.2	2504.88	70206.7	70126.3	70503.4	--
MW0157722	C19H34N6O9	Thr-Lys-Asn-Glu	Amino acid and Its metabolites	Small Peptide	MS2-Search-DB	0.8453	-	489.234	490.239	3.0396	M-H	2.09653	rp	-	-	234902	-	44740.1	106445	81773.8	32393.1	23368.6	46322	46847.7	35381.1	45073.8	17495.1	59741.9	59726.8	59606.7	--
MW0157709	C22H37N5O7	Thr-Leu-Pro-Pro-Gly	Amino acid and Its metabolites	Small Peptide	MS1	0.8942	-	482.26	483.269	3.4696	M-H	4.75658	rp	-	-	264810	-	3821.28	8665.77	9637.36	618.518	620.819	157.536	2616.06	1468.33	1257.23	94.462	4403.41	4404.28	4435.84	--
MW0157601	C29H39N5O10S	Thr-Cys-Tyr-Thr-Tyr	Amino acid and Its metabolites	Small Peptide	MS1	0.8093	-	648.236	649.242	3.7176	M-H	9.60588	rp	-	-	264921	-	5358.13	11951.5	9201.09	3393.7	4113.85	3388.47	4840.97	3459.42	4256.82	1471.58	6861.52	6873.2	6715.15	--
MW0157557	C24H37N7O8	Thr-Arg-Phe-Glu	Amino acid and Its metabolites	Small Peptide	MS2-Search-DB	0.7759	-	586.239	551.27	3.7176	M+Cl	5.33556	rp	-	-	237162	-	32246.8	64325.8	38262.4	33917.1	20871.4	26505.8	40405.3	25091.1	28013.3	8527.42	37964.3	38391.7	37843.9	--
MW0010222	HS2O3	Thiosulfate	Others	Metal, Non-metal and related compounds	MS2-Insilico	0.6978	-	158.939	112.937	11.127	M+HCOO	10.2222	rp	-	HMDB00257	-	C00320	2.38143e+06	2.95329e+06	1.87105e+06	1.5694e+07	1.10219e+07	1.33986e+07	1.41508e+07	1.63519e+07	1.8567e+07	19953371	2.65251e+06	2.51417e+06	2.45734e+06	ko00920,ko01100,ko01120,ko02010
MW0157499	C24H34N8O4S2	Thiamine disulfide	Heterocyclic compounds	Heterocyclic compounds	MS1	0.7307	-	599.175	562.214	8.2489	M-2H+K	0.788134	rp	3038097	-	-	C18377	37889.4	81905.1	33713.7	1.01647e+06	728358	1.01302e+06	654758	563273	753677	493274	79612.7	80184.9	80132.2	--
ZINC85976800	C38H36N2O8	Thalfine	Heterocyclic compounds	Heterocyclic compounds	MS1	0.6593	-	700.256	648.247	2.6427	M+Cl+NH3	22.8823	rp	3084484	-	-	-	3076.91	6666.23	5090.43	755.459	150.615	496.431	2672.59	760.477	189.021	138.984	3538.94	3635.74	3567.67	--
MW0126722	C5H10S2	Tetrahydro-2-methyl-3-thiophenethiol	Others	Hydrocarbon derivatives	MS1	0.7134	-	214.996	134.022	1.2986	M+Cl+HCOOH	1.5205	rp	524170	HMDB0039790	-	-	2843.14	2677.69	3360.55	1306.4	166.174	1230.01	1643.27	1547.1	1525.38	914.174	1848.29	1901.63	1829.09	--
MW0109812	C10H16N2O4	Tetraacetylethylenediamine	Alcohol and amines	Amines	MS1	0.9996	-	183.114	228.111	2.2748	M-H-CO2	0.01775	rp	66347	HMDB0040573	-	-	20714.5	163878	181644	1070.04	1040.86	7375.82	47271.5	54412	30654.6	286.096	54916.4	54921.1	55157.6	--
MW0126710	C19H24O3	Testolactone	Aldehyde,Ketones,Esters	Ketones	MS1	0.5746	-	284.147	300.173	9.4644	M-H-CH3	8.63825	rp	13769	HMDB0015031	-	C02197	3264.61	5290.98	4427.3	3280.12	4916.2	3030.44	4087.21	3104.76	3270.32	3321.05	4273.51	4222.85	4275.49	--
ZINC42852282	C28H42O12	Taxayuntin G	Terpenoids	Ditepenoids	MS1	0.7347	-	569.255	570.268	2.3368	M-H	15.1282	rp	5321671	-	-	-	58581.4	94578	76492.8	41925.8	22368.6	25510.6	50903.6	30856.1	46925.5	14023.8	58786.7	59091.7	58957.3	--
MW0009811	C23H20N2O4S	Sulfinpyrazone sulfone	Benzene and substituted derivatives	Benzene and substituted derivatives	MS1	0.7143	-	419.112	420.114	0.7079	M-H	1.48079	rp	70676	HMDB0060944	-	-	2756.77	5170.2	3004.86	6580.24	1119.51	6116.07	4054.36	3282.25	7190.51	375.413	3984.09	4042.71	4053.08	--
MW0157230	C6H15N2O7P	Streptamine phosphate	Organic acid And Its derivatives	Organic acid And Its derivatives	MS1	0.7309	-	293.034	258.062	4.4536	M+Cl	0.78025	rp	439934	-	-	C03177	2190.17	1402.9	1162.49	1142.65	1289.29	1481.39	1820.01	1005.51	1238.92	950.553	2045.67	2041.6	1988.17	--
MW0157223	C29H40O6	Stigmatellin Y	Heterocyclic compounds	Heterocyclic compounds	MS1	0.9754	-	427.218	484.283	3.0892	M-H-C4H8	1.01016	rp	5282078	-	-	C12150	19833.2	43183.1	46103.7	5461.52	3366.16	3931.5	17517.1	8018.08	8195.17	1542.45	19240.7	19297.2	19284.7	--
MW0157216	C17H28O4S	Steryl sulfate	Steroids	Steroid	MS1	0.7395	-	363.143	328.171	2.4112	M+Cl	0.4245	rp	439673	-	-	C02195	2202.53	4353.23	5324.84	344.64	807.204	547.176	2898.4	1959.01	1237.94	148.998	2459.59	2444.6	2455.72	--
MW0109771	C24H44O7	Stearyl citrate	Aldehyde,Ketones,Esters	Esters	MS1	0.8451	-	511.302	444.309	12.0855	M-H+NaCOOH	7.41821	rp	11612014	HMDB0032521	-	-	1708.28	3882.53	797.225	856.643	150.567	346.235	348.253	417.419	141.04	376.894	2183.27	2198.01	2235.38	--
MW0139721	C15H16O9	Sinapoyl malate	Organic acid And Its derivatives	Organic acid And Its derivatives	MS2-MetDNA	0.7265	-	321.061	340.079	6.5786	M-H2O-H	2.25	rp	11953815	-	-	C02887	41985.4	83715.6	39830.8	164027	157693	163193	145753	153004	173721	120866	64723.9	65173	65241.1	ko00940
MW0109692	C13H26N6O6	Ser-Thr-Arg	Amino acid and Its metabolites	Small Peptide	MS1	0.7129	-	397.155	362.191	4.9166	M+Cl	1.54325	rp	18224094	-	-	-	17495	12222.5	5259.94	20115.9	2953.16	15185.2	19074.1	3151.48	8354.47	16793.5	9011.81	8925.1	8884.34	--
MW0156916	C21H36N6O11	Ser-Ser-Val-Gln-Glu	Amino acid and Its metabolites	Small Peptide	MS1	0.7151	-	273.112	548.244	2.8329	M-2H	1.44789	rp	-	-	264451	-	1604.16	4403.66	3376.28	370.345	1701.53	1125.32	2109.73	213.303	837.25	72557.8	1383.05	1492.81	1490.56	--
MW0156730	C24H39N5O13	Ser-Glu-Glu-Glu-Ile	Amino acid and Its metabolites	Small Peptide	MS1	0.6264	-	626.226	605.254	2.4007	M-2H+Na	5.67797	rp	-	-	264762	-	462.442	1800.08	3107.91	1745.82	1621.64	1436.14	4824.73	2507.78	2644.73	927.549	3951.78	4042.87	3954.84	--
MW0156621	C14H23N5O9	Ser-Ala-Asn-Asp	Amino acid and Its metabolites	Small Peptide	MS1	0.5777	-	376.15	405.15	3.1557	M-H-CO	8.44743	rp	-	-	223701	-	2730.63	5817.43	8348.12	660.215	144135	200468	2353.42	830.284	864.19	528.556	1617.51	1696.6	1359.03	--
ZINC44069862	C25H38N6O6	Segetalin G	Heterocyclic compounds	Heterocyclic compounds	MS1	0.7166	-	553.262	518.285	3.6267	M+Cl	1.38321	rp	10436647	-	-	-	526.285	404.572	802.767	1386.21	590.841	2424.96	2627.58	520.333	2257.72	633.496	1233.81	1203	1259.03	--
MEDN1388	C7H14O7	Sedoheptulose	Carbohydrates and Its metabolites	Sugars	MS2-Search-Local	0.7635	-	245.042	210.074	0.7823	M+Cl	4.62223	rp	5459879	HMDB0003219	-	-	147380	160642	91405.3	61612.4	95679.2	95762.2	61102	42506.3	48162.2	60585.7	96779	97326.9	97183.8	--
MW0139656	C25H22BrF3N4O4S	Saprisartan	Heterocyclic compounds	Heterocyclic compounds	MS1	0.8903	-	611.038	612.048	12.0938	M-H	4.95155	rp	60921	HMDB0015437	-	-	20529.4	42147.1	24037.7	245492	189391	236548	180964	207539	308441	186872	40468.9	40586.2	40467.6	--
MW0157196	C14H21N3O9S	S-Succinylglutathione	Amino acid and Its metabolites	Small Peptide	MS1	0.6484	-	510.044	407.1	1.2199	M+Cl+NaCOOH	4.54461	rp	439932	-	-	C03174	475.908	1639.46	1128.42	1869.58	1891.47	1677.28	897.268	2094.33	3039.83	1285.55	1567.52	1691.96	1604.86	--
MW0126494	C11H10O3S	S-(2,5-Dimethyl-3-furanyl) 2-furancarbothioate	Heterocyclic compounds	Heterocyclic compounds	MS1	0.746	-	221.024	222.035	3.8872	M-H	0.16225	rp	62106	HMDB0039585	-	-	24969.4	27488.7	26366.3	207171	133513	166671	137059	229490	359591	372472	35221.2	35577.7	37087.4	--
MW0156456	C2H2Cl2S	S-(1,2-Dichlorovinyl)thiol	Others	Others	MS1	0.5375	-	148.891	127.925	12.1475	M-2H+Na	11.0655	rp	71448985	-	-	C20318	142.775	1626.78	753.377	553.591	408.456	182.45	668.697	307.127	297.167	367.564	890.451	876.623	884.351	--
MW0009670	C31H22O9	Rheidin C	Benzene and substituted derivatives	Benzene and substituted derivatives	MS1	0.9397	-	573.088	538.126	9.9522	M+Cl	2.56892	rp	5320959	HMDB0038508	-	-	2446.39	7236.64	2965.4	1304.56	1639.86	883.517	1411.58	97.195	1090.74	289.771	2821.27	2691.57	2823.49	--
MW0156322	C22H29NO4	R-4-benzyl-3-((R)-3-hydroxy-2,2-dimethyloct-7-ynoyl)-5,5-dimethyloxazolidin-2-one	Benzene and substituted derivatives	Benzene and substituted derivatives	MS1	0.7105	-	342.166	371.21	1.6257	M-H-C2H4	1.64625	rp	53360674	-	65466	-	34917.6	84928	72852.4	15646.2	22513.1	23140.3	42225.3	36573.9	41630.3	7106.37	38281.7	35111.3	38263.7	--
MW0109516	C23H40NO5P	R-1 Methanandamide Phosphate	Alcohol and amines	Amines	MS1	0.8397	-	440.25	441.264	1.9647	M-H	7.72921	rp	35026345	-	44887	-	79822.6	73242.2	108265	91942.6	45742.9	63827.7	119227	62234.8	85340.9	30962.3	96283.6	96300.3	95773	--
MW0063290	C42H74O15	Quinquenoside F1	Terpenoids	Triterpene	MS1	0.9931	-	853.48	818.503	3.9326	M+Cl	0.278557	rp	131752636	HMDB0039398	-	-	1232.18	905.667	4129.95	766.403	245.668	833.239	741.523	427.181	1167.35	535.149	2335.07	2351.18	2350.55	--
ZINC14760356	C16H12O13S2	Quercetin 7-methyl ether 3,3'-disulfate	Flavonoids	Flavonols	MS1	0.5808	-	272.949	475.972	12.1516	M+2Cl	8.26106	rp	44259605	-	-	-	504.287	1707.2	608.47	668.231	176.181	812.577	345.379	478.679	955.585	373.882	1058.59	1027.76	1004.38	--
MW0109485	C16H28N6O5S	PyroGlu-Met-Arg	Amino acid and Its metabolites	Amino acid derivatives	MS1	0.7206	-	415.183	416.184	2.4112	M-H	16.3656	rp	-	-	-	-	5156.03	15154.7	14466	1917.15	1223.98	2495.41	8058.5	3629.76	4813.78	690.11	7983.95	8117.73	8124.94	--
ZINC95914622	C32H44N2O9	Puberanine	Terpenoids	Terpene	MS1	0.9724	-	635.266	600.305	2.83	M+Cl	1.13476	rp	102400122	-	-	-	7032.28	10932.4	11165.9	4938.28	1920.08	2438.69	6121.16	2958.72	4231.7	518.507	8132.02	8031.09	8008.86	--
MW0156186	C24H47NO10S	Psychosine sulfate	SL	SL	MS1	0.6973	-	576.247	541.292	2.0308	M+Cl	18.5995	rp	5280538	HMDB0013046	-	C02744	3580.02	8974.52	6026.54	2151.36	1271.14	424.354	3830.02	2987.57	3122.15	563.999	4846.77	4692.55	4753.99	--
MW0156040	C19H27N3O5	Pro-Tyr-Val	Amino acid and Its metabolites	Small Peptide	MS1	0.8406	-	775.357	377.195	3.2134	2M-2H+Na	7.67775	rp	-	-	21052	-	12061.4	22452.1	15858.3	14730	9845.6	14654.4	14834.7	9946.42	12930.1	3684.31	14602.3	14478	14671.2	--
MW0155986	C15H25N3O4	Pro-Pro-Val	Amino acid and Its metabolites	Small Peptide	MS1	0.7193	-	346.149	311.185	0.6914	M+Cl	1.266	rp	-	-	22893	-	307.416	1058.21	487.772	204.339	437.012	380.295	311.696	247.81	194.022	119.157	688.089	700.366	686.088	--
MW0155984	C14H23N3O5	Pro-Pro-Thr	Amino acid and Its metabolites	Small Peptide	MS1	0.9541	-	298.14	313.164	2.7998	M-H-CH2	1.9275	rp	-	-	21677	-	68585.5	138956	166690	28165.7	16638	20426.9	69254	34854.1	36009.9	8223.15	69854	70375.4	70391.3	--
MW0155930	C24H45N7O6	Pro-Lys-Lys-Val-Gly	Amino acid and Its metabolites	Small Peptide	MS1	0.7103	-	480.308	527.343	9.7041	M-H-HCOOH	17.3181	rp	-	-	264866	-	7551.83	31245.1	18433.6	2380.7	6239.15	2120.23	5947.73	3737.84	2899.56	2615.9	13662.3	13644.2	13653.9	--
MW0009496	C8H8O3S	Polystyrene sulfonate	Benzene and substituted derivatives	Benzene and substituted derivatives	MS1	0.9101	-	183.015	184.019	1.1378	M-H	3.96275	rp	75905	HMDB0015435	-	-	677915	811287	382323	687857	389255	627790	705886	352187	526590	403846	659601	659856	653149	--
MW0103296	H3O3PSe	Phosphoroselenoic acid	Others	Metal, Non-metal and related compounds	MS2-Insilico	0.6275	-	177.912	161.899	12.2426	M+NH4-2H	15.9489	rp	-	HMDB0003840	-	-	119716	364433	129166	742843	511387	704132	535974	195190	310503	194711	566502	566044	559063	--
MW0193229	C31H32O13	Phloretin-4'-O-(6''-Feruloyl)glucoside	Flavonoids	Chalcones	MS1	0.7263	-	611.188	612.184	2.4071	M-H	15.8589	rp	-	-	-	-	1418.23	2608.11	2739.86	1226.38	328.212	808.609	2238.84	3048.13	2939.36	505.668	3120.14	3008.81	3132.93	--
MW0126109	C12H14O3	Phenylmethylglycidic ester	Aldehyde,Ketones,Esters	Esters	MS1	0.8146	-	241.072	206.094	4.1972	M+Cl	9.264	rp	6501	HMDB0031729	-	-	7365.68	8354.37	8548.2	6185.27	5394.56	5447.23	7699.63	5530.3	6447.09	6576.48	9858.63	9929.69	9943.17	--
MW0155414	C23H37N7O6	Phe-Val-Ser-Arg	Amino acid and Its metabolites	Small Peptide	MS1	0.6799	-	489.234	507.281	1.8903	M-H-NH3	3.02023	rp	-	-	142593	-	510.414	2572.18	2836.44	263.073	308.593	114808	190.656	711.148	501.6	1146.94	1357.48	1385.6	1393.59	--
MW0155386	C29H38N4O8	Phe-Tyr-Leu-Glu	Amino acid and Its metabolites	Small Peptide	MS2-Search-DB	0.7031	-	586.282	570.269	1.8738	M+NH4-2H	8.56307	rp	-	-	143262	-	78062.7	167117	147899	45419.1	28146.3	35360	90693.6	55606.9	66878.9	10608.5	94109.3	94102.5	93685.2	--
MW0155355	C25H42N6O6	Phe-Thr-Lys-Lys	Amino acid and Its metabolites	Small Peptide	MS2-Search-DB	0.8231	-	521.313	522.317	8.2571	M-H	4.53166	rp	-	-	142047	-	71073.5	138167	69388.9	248132	164196	236658	148004	105294	221062	112896	110453	110071	110001	--
MW0155229	C27H41N9O5	Phe-Ile-His-Arg	Amino acid and Its metabolites	Small Peptide	MS2-Search-DB	0.8247	-	570.327	571.323	3.9492	M-H	17.0157	rp	-	-	138413	-	87065.5	53781.5	123262	74913.1	51430.5	51906.4	87098.4	39373.7	72555.3	21034	85780.2	85800.5	86474.1	--
MW0155211	C26H36N6O7	Phe-His-Ile-Glu	Amino acid and Its metabolites	Small Peptide	MS2-Search-DB	0.6307	-	560.274	544.264	3.0644	M+NH4-2H	21.1948	rp	-	-	138022	-	279081	543892	478860	95222.4	52718.8	57663.5	229451	126177	147142	10800	243609	244467	244015	--
MW0155193	C24H34N4O9	Phe-Glu-Val-Glu	Amino acid and Its metabolites	Small Peptide	MS2-Search-DB	0.7277	-	521.239	522.233	3.4448	M-H	21.9011	rp	-	-	137023	-	37092.7	22943.2	65299.5	62485.9	32420.1	91818.9	29650.4	25907.6	41451.1	27193.7	62285.4	62787.8	62300	--
MW0155147	C33H48N8O6S	Phe-Cys-Leu-Phe-Arg	Amino acid and Its metabolites	Small Peptide	MS1	0.5553	-	683.327	684.342	3.9822	M-H	9.86681	rp	-	-	264575	-	469.211	2191.02	2455.47	447.212	707.017	252.072	329.762	565.279	391.609	604.699	976.93	975.024	946.02	--
MW0155069	C22H33N7O7	Phe-Ala-Arg-Asp	Amino acid and Its metabolites	Small Peptide	MS2-Search-DB	0.8736	-	506.235	507.244	2.2955	M-H	6.02732	rp	-	-	135762	-	325413	734770	565594	142302	101001	93913.2	336619	212757	277619	42297.6	337496	338686	337510	--
ZINC15148215	C14H16O6S	Petasiformin A	Heterocyclic compounds	Heterocyclic compounds	MS1	0.6782	-	485.097	312.067	3.9326	3M-H+Cl	3.1025	rp	11415719	-	-	-	206.553	2498.64	628.135	708.268	612.56	1227.23	1335.2	1491.55	2237.47	1134.42	931.167	983.439	991.372	--
MW0115701	C6HF13O3S	Perfluorohexane sulfonic acid	Organic acid And Its derivatives	Organic acid And Its derivatives	MS1	0.5778	-	370.922	399.944	12.1599	M-H-CO	37.2038	rp	67734	HMDB0094700	-	-	16952.2	28514.8	11760.2	14248.8	9641.78	13369.6	10116.3	6022.42	7605.05	4706.6	13094.6	13123.1	13116.4	--
ZINC32303247	C18H22O8	Pectinolide G	Heterocyclic compounds	Heterocyclic compounds	MS1	0.5741	-	365.121	366.132	8.4225	M-H	8.6695	rp	643724	-	-	-	817.246	347.526	925.712	716.123	5554.73	1867.67	3976.09	1713.35	263.486	2833.4	1220.45	1214.68	1223.72	--
MW0154941	C28H32O18	Patuletin 3-gentiobioside	Flavonoids	Flavones	MS1	0.6255	-	655.166	656.159	1.7828	M-H	27.6381	rp	-	-	-	-	96.406	249.828	1373.85	689.658	115.903	164.396	1926.06	2889.62	3723.03	190.061	853.169	824.616	886.316	--
MW0062382	C38H74NO10P	PS(16:0/16:0)	GP	PS	MS1	0.504	-	719.483	735.505	12.0524	M-H-CH3	13.5485	rp	3081382	HMDB0000614	-	-	4862.87	4819.6	1284.03	25548.1	18152.1	22944.6	14865.7	926.584	570.888	757.117	6406.54	6404.5	6364.65	--
MW0061734	C45H83O13P	PI(18:1(9Z)/18:1(9Z))	GP	PI	MS1	0.8935	-	833.515	862.557	12.1227	M-H-C2H4	4.78823	rp	5771759	HMDB0009837	-	-	90904.7	173581	74113	1.1067e+06	793009	1.10294e+06	712877	613271	820576	537059	80856.8	78739	79587.1	--
MW0061712	C47H83O13P	PI(18:0/20:4(5Z,8Z,11Z,14Z))	GP	PI	MS1	0.9191	-	885.546	886.557	12.1186	M-H	3.53064	rp	42607491	HMDB0009815	-	-	50048.3	92101.4	49626.5	75958.8	54428.6	75700.9	48928.7	42092.2	56320.7	36861.3	98376.1	98995.2	99251.2	--
MW0057893	C42H78NO7P	PC(P-16:0/18:3(9Z,12Z,15Z))	GP	PC-P	MS1	0.8469	-	774.534	739.552	12.0689	M+Cl	7.3137	rp	52923894	HMDB0011213	-	-	2185.62	7132.08	2679.12	5507.62	1048.07	4066.79	2264.84	1409.7	1098.8	926.029	2498.85	2569.74	2516.13	--
MW0056816	C37H72NO8P	PC(14:1(9Z)/15:0)	GP	PC	MS1	0.9188	-	770.492	689.5	12.0524	M+Cl+HCOOH	3.54517	rp	52922246	HMDB0007901	-	-	1561.46	2368.32	1376.32	32056	22576.2	40550.8	2220.22	9786.67	21031.3	4951.11	1891.94	1978.97	1987.87	--
MW0055791	C41H65O8P	PA(18:3(6Z,9Z,12Z)/20:5(5Z,8Z,11Z,14Z,17Z))	GP	PA	MS1	0.7368	-	687.417	716.442	3.635	M-H-CO	14.9439	rp	52928981	HMDB0114990	-	-	76180	205979	184255	14910	9696.63	16121.2	55961.8	47441.4	46485.1	1057.58	78211.1	78652.7	78461.7	--
MW0154797	C7H8O7	Oxaloglutarate	Organic acid And Its derivatives	Organic acid And Its derivatives	MS1	0.9998	-	611.038	204.027	0.6831	3M-H	0.00675	rp	440718	-	-	C05533	9065.18	5519.96	4208.9	3776.31	1933.53	2697.05	2569.4	3010.63	7579.41	8106.81	6777.19	6787.27	6848.45	ko01210
MW0154728	C28H50N4O3S	Oleic Acid-biotin	FA	Others	MS2-Search-DB	0.7158	-	543.334	522.36	8.2571	M+Na-2H	2.09606	rp	-	-	45287	-	12033.2	22221.2	11551.5	43065.6	28890.2	43464.3	27616.3	19385.4	43529.6	21859.7	19609.6	19618.8	19713.1	--
MW0154706	C21H27N7O5	O-Demethylpuromycin	Nucleotide And Its metabolites	Nucleotide and Its metabolites	MS2-MetDNA	0.7153	-	473.216	457.207	7.6122	M+NH4-2H	21.9768	rp	439831	-	-	C02864	179467	214846	151767	202802	310554	272960	169604	189969	231576	257982	174165	174305	174227	--
MW0154686	C11H15N6O8P	O-Carbamoyladenylate	Nucleotide And Its metabolites	Nucleotide and Its metabolites	MS1	0.6969	-	303.073	390.069	4.9332	M-H-C3H2O3	2.2465	rp	54751688	-	-	C20684	1598.37	2969.7	700.041	5462.72	3537.44	6641.35	2998.78	5923.21	7243.88	3392.86	1908.97	2013.95	1872.11	--
MW0125899	C19H11NO4	Norsanguinarine	Heterocyclic compounds	Heterocyclic compounds	MS1	0.7381	-	298.048	317.069	6.3223	M-H-H2O	0.48025	rp	97679	HMDB0030176	-	-	21802.4	58369.7	13570.3	6029.31	52860.6	4991.28	46741.2	27396.2	5725.92	20623	20523.3	20353	20529.1	--
MW0055342	C23H30O4	Nomegestrol acetate	Hormones and hormone related compounds	Hormones and hormone related compounds	MS1	0.6117	-	405.185	370.214	9.7165	M+Cl	6.476	rp	91668	-	-	D08281	1979.34	3851.4	212.659	1080.23	540.009	1261.62	978.177	562.894	1083.46	645.603	988.312	1116.52	1153.49	--
MW0115023	C14H10F3NO5	Nitisinone	Aldehyde,Ketones,Esters	Ketones	MS1	0.9354	-	366.01	329.051	2.6593	M-2H+K	2.768	rp	115355	HMDB0014492	-	D05177	44624.8	38933.8	16084.4	100554	15758.9	26291.2	27743.5	54154.7	100970	63654.9	33656.8	34151.6	33681.5	--
MW0115015	C14H17NO5	Niazirin	Benzene and substituted derivatives	Benzene and substituted derivatives	MS1	0.5799	-	557.238	279.111	8.2489	2M-H	8.31825	rp	129556	HMDB0032807	-	-	17343.6	72546.9	39649.1	1.47113e+06	1.05415e+06	1.46614e+06	947626	815220	1.09079e+06	713912	79653.6	80053.4	80148.5	--
MW0154399	C33H55N5O24	Neu5Ac2-3[GalNAc1-4]Gal1-4GlcSp	Carbohydrates and Its metabolites	Sugar derivatives	MS1	0.6576	-	986.31	905.324	8.3026	M+Cl+HCOOH	4.08485	rp	-	-	3636	-	1482.68	2728.74	1047.96	4825.74	1386.64	3677.19	2907.02	2767.46	4439.9	1247.11	1816.97	1789.03	1830.78	--
MW0114991	C26H45NO21	Neolactotetraose	Carbohydrates and Its metabolites	Sugars	MS1	0.7295	-	560.188	707.248	1.8779	M-H-C6H10O4	0.837329	rp	121853	HMDB0006567	-	-	1368.69	1216.25	1508.57	4616.9	2693.66	4251.38	4286.45	735.376	278.482	808.922	2698.88	2626.51	2633.72	--
MW0154252	C32H46N8O5	NAc-FnorLRF-amide	Alcohol and amines	Amines	MS1	0.8377	-	621.359	622.359	2.8991	M-H	7.84621	rp	443305	-	-	C11606	6090.01	4183.65	9288.96	3663.72	2228.99	7572.39	16478.5	3006.41	6461.63	3630.62	8904.56	9516.81	9637.77	--
MW0108788	C11H18N2O5S	N-gamma-Glutamyl-S-allylcysteine	Amino acid and Its metabolites	Amino acid derivatives	MS1	0.6572	-	289.086	290.094	7.7858	M-H	4.10625	rp	11193907	HMDB0031874	-	-	7291.1	14498.4	5402.48	32335.6	24383.4	30882.6	22886.7	22590.7	37339.7	16554.4	9031.24	9056.07	9268.7	--
MW0139123	C18H21NO3	N-desalkylpropafenone	Aldehyde,Ketones,Esters	Ketones	MS1	0.6834	-	298.141	299.152	2.3368	M-H	2.859	rp	128820	HMDB0060960	-	-	16423.5	40220.4	29938.6	1267.03	2041.89	2139.97	21915.8	10422.6	7597.11	848.952	15358.3	16117.2	15482.7	--
MW0154328	C8H8D5NO3	N-butyryl-L-Homoserine lactone-d5	Amino acid and Its metabolites	Amino acid derivatives	MS1	0.5506	-	211.095	176.121	6.0742	M+Cl	10.1795	rp	-	-	96403	-	1264.98	4138.77	3103.39	375.283	4209.93	1015.8	4111.37	2748.94	457.286	1423.66	1715.08	1565.8	1707.9	--
MW0125574	C12H8N4OS2	N-[5-(4-Pyridinyl)-1,3,4-thiadiazol-2-yl]-2-thiophenecarboxamide	Alcohol and amines	Amines	MS1	0.747	-	322.982	288.014	6.5786	M+Cl	0.11925	rp	1246221	-	-	-	1888.45	7284	3586.38	22406.5	18382	20390.7	17389.1	18461	19506.3	11977.6	7598.01	7746.51	7729.02	--
MW0154648	C9H13NO7	N-Succinyl-L-glutamate	Organic acid And Its derivatives	Organic acid And Its derivatives	MS1	0.6494	-	228.052	247.069	1.2577	M-H-H2O	4.49525	rp	440847	-	-	C05931	9377.62	17246.4	3990.34	277.289	2396.45	542.485	4200.11	1064.39	3181.61	3257.3	3962.41	4198.9	4055.52	ko00330,ko01100
MW0108902	C13H15NO5	N-Phenylacetylglutamic acid	Organic acid And Its derivatives	Organic acid And Its derivatives	MS1	0.6925	-	264.087	265.095	3.5812	M-H	2.44325	rp	11579826	HMDB0059772	-	-	8073.71	7903.85	18381.9	410.539	880.987	239.888	3143.21	1381.43	2333.94	1337.08	4993.13	5059.49	5035.41	--
MW0108866	C4H6N2O3S	N-Nitrosothiazolidine-4-carboxylic acid	Organic acid And Its derivatives	Organic acid And Its derivatives	MS1	0.7446	-	160.999	162.01	1.3717	M-H	0.218	rp	104890	HMDB0040192	-	-	10387.6	21851.5	13994	33832.1	27542.8	21220.9	5323.23	6256.2	15487.3	21871.6	16582.6	16740.5	16726.8	--
MW0108779	C6H9NO5	N-Formyl-L-glutamic acid	Organic acid And Its derivatives	Organic acid And Its derivatives	MS2-MetDNA	0.9637	-	156.03	175.048	1.1544	M-H2O-H	0.75	rp	439376	HMDB0003470	-	C01045	4835.55	4859.72	5440.19	242.78	176.16	2721.43	7648.87	3230.66	1722.92	636.256	4020.31	3822.84	4054.98	ko00340,ko01100
MW0125739	C16H18N2S	N-Desmethylpromazine	Heterocyclic compounds	Heterocyclic compounds	MS1	0.7457	-	809.33	270.119	2.5849	3M-H	0.17325	rp	28315	HMDB0013939	-	-	959.234	3927.26	2970.64	325.596	1106.19	113089	373.656	358.146	279.549	572.842	1349.79	1353.58	1339.76	--
MW0154249	C24H31N7O6	N-Acetylpuromycin	Nucleotide And Its metabolites	Nucleotide and Its metabolites	MS2-MetDNA	0.7343	-	565.221	513.234	9.2907	M+Cl+NH3	16.0112	rp	46173769	-	-	C07032	120921	122612	60168.8	120174	87843.8	115928	151875	123046	96782.9	102096	105113	105570	99154	ko00998,ko01100,ko01110
MW0154242	C11H20NO11P	N-Acetylmuramic acid alpha-1-phosphate	Organic acid And Its derivatives	Organic acid And Its derivatives	MS1	0.6545	-	425.052	373.077	7.7858	M+Cl+NH3	23.494	rp	16731813	-	-	C21027	13891.6	43712.4	13318.8	1284.3	9873.6	2574.82	7330.11	1897.21	182.452	2754.77	14680.8	14680.4	14400.4	ko00520,ko01100
MW0154236	C23H35N3O6	N-Acetyl-leu-leu-tyr	Amino acid and Its metabolites	Amino acid derivatives	MS1	0.8419	-	484.23	449.253	8.7367	M+Cl	7.59923	rp	443128	-	-	C11330	6261.21	11314.5	5430.78	8713.33	6373.4	6686.11	6490.65	3489.25	2986.75	2435.28	8173.16	8176.47	8090.77	--
MW0154209	C8H16NO9P	N-Acetyl-D-galactosamine 6-phosphate	Organic acid And Its derivatives	Organic acid And Its derivatives	MS2-MetDNA	0.5435	-	317.081	301.056	5.9254	M+NH4-2H	13	rp	16019956	HMDB0001062	-	C06376	7618.29	15972.4	9115.6	24446.1	21714.3	24559.7	19867.6	14899.3	18468.4	13720.6	10250.6	9996.02	10292.1	ko00052,ko01100,ko02060
MW0154090	C26H27IN6O3	N-(Hydrocinchonidin-8'-yl)-4-azido-2-hydroxybenzamide	Alkaloids	Alkaloids	MS1	0.9253	-	679.096	598.119	1.2949	M+Cl+HCOOH	3.23816	rp	656579	-	-	C11600	6460.43	5779.29	3693.36	8816.45	4977.71	10894.5	4013.28	1437.55	13092	10477	12168.4	12303.2	12848.7	--
MW0125445	C14H9BrFN3	N-(6-Bromo-4-quinazolinyl)-N-(3-fluorophenyl)amine	Alcohol and amines	Amines	MS1	0.7264	-	351.966	316.996	13.5242	M+Cl	0.9665	rp	21002513	-	-	-	6968.33	11856.2	7732.93	57886.8	44312.5	59857.4	19465.5	88750	278782	66864.1	13893.3	13686.5	13662.7	--
MW0008489	C16H12ClNO3S2	N-(5-Chloro-2-phenoxyphenyl)thiophene-2-sulfonamide	Benzene and substituted derivatives	Benzene and substituted derivatives	MS1	0.8315	-	363.988	364.995	1.7745	M-H	8.219	rp	1285134	-	-	-	2613.55	6096.23	4147.65	8186.31	6604.81	8389.75	10942.8	23462.1	23042.8	10042.8	11783.5	11697.4	11782.5	--
MW0008380	C17H19FN2O	N-(4-Ethylphenyl)-N'-[2-(4-fluorophenyl)ethyl]urea	Benzene and substituted derivatives	Benzene and substituted derivatives	MS1	0.7412	-	446.191	286.148	1.2123	3M-H+Cl	0.35375	rp	6468130	-	-	-	265.976	572.013	648.684	2140.39	227.429	1720.76	1196.12	3416.77	5701.12	149.796	1117.11	1135	1194.89	--
MW0154068	C20H16ClF3N2O2S	N-(4-Chloro-3-methyl-5-isothiazolyl)-N-methyl-2-[p-[(alpha,alpha,alpha-trifluoro-p-tolyl)oxy]phenyl]acetamide	Benzene and substituted derivatives	Benzene and substituted derivatives	MS1	0.6345	-	475.03	440.057	3.3704	M+Cl	5.25139	rp	443035	-	-	C10951	809.776	1800.05	1977.98	689.135	416.609	758.601	1522.95	625.874	1378.47	134.836	1154.1	1242.24	1193.04	--
MW0008249	C14H13N3O3	N-(4,6-Dimethyl-2-pyridinyl)-3-nitrobenzamide	Benzene and substituted derivatives	Benzene and substituted derivatives	MS1	0.5282	-	288.077	271.096	1.2123	2M-H+Cl	11.7285	rp	896056	-	-	-	826.595	2086.55	2158.38	3947.9	773.856	2417.19	198.214	2121.52	4069.38	339.284	1785.85	1765.44	1865.74	--
MW0165064	C18H20ClFN4O2	N-(2-aminoethyl)-5-[(5-fluoro-2-oxo-1H-indol-3-ylidene)methyl]-2,4-dimethyl-1H-pyrrole-3-carboxamide	Alcohol and amines	Amines	MS1	0.6452	-	363.104	378.126	1.1709	M-H-CH2	4.70475	rp	71433884	-	-	-	2324.73	4457.07	3686.88	1246.64	225.804	967.937	3422.2	1858.29	2386.2	139.353	2431.45	2540.46	2405	--
MW0108375	C11H21NO7	N-(1-Deoxy-1-fructosyl)valine	Amino acid and Its metabolites	Amino acid derivatives	MS1	0.6299	-	593.251	279.132	9.2907	2M+Cl	5.49475	rp	-	HMDB0037844	-	-	1393.4	3225.85	972.092	7891.78	7338.4	7474.15	5697.43	3567.6	4234.86	7918.76	2286.26	2190.07	2281.31	--
MW0159972	C20H23NO	N,N-dimethyl-3-(2-tricyclo[9.4.0.03,8]pentadeca-1(15),3,5,7,11,13-hexaenylidene)propan-1-amine oxide	Benzene and substituted derivatives	Benzene and substituted derivatives	MS1	0.5921	-	328.148	293.178	0.6913	M+Cl	7.589	rp	20313	-	-	-	442.133	3052.76	2288.91	764.866	2445.41	1164.98	1211.91	1365.59	568.983	530.104	1148.29	1126.52	1147.31	--
MW0154101	C6H13NO11S2	N,6-O-Disulfo-D-glucosamine	Alcohol and amines	Amines	MS1	0.7362	-	337.993	338.993	4.1559	M-H	14.9955	rp	440118	-	-	C03789	16960.6	38826.2	22464.4	90480.8	69949.5	80110	73653.2	192969	192917	98749.8	50894	50900.7	50418	--
MW0139153	C10H17N7O6	N'-Hydroxyneosaxitoxin	Amino acid and Its metabolites	Amino acid derivatives	MS1	0.998	-	661.254	331.124	2.3864	2M-H	0.0785	rp	137185913	HMDB0033665	-	-	3921.49	1943.78	4641.33	5820.83	5183.17	5343.04	4714.17	2287.1	2357.76	656.268	3998.37	3712.22	3945.5	--
MW0125213	C33H38O7	Morellinol	Benzene and substituted derivatives	Benzene and substituted derivatives	MS1	0.5453	-	545.25	546.262	1.9399	M-H	10.533	rp	5364072	HMDB0034352	-	-	2751.93	7030.41	4986.77	469.629	355.321	148.122	1821.08	725.345	221.188	172.789	1207.77	881.752	1333.87	--
MW0007832	C16H22O5	Mono-(2-ethyl-5-hydroxyhexyl) phthalate	Benzene and substituted derivatives	Benzene and substituted derivatives	MS1	0.7067	-	293.139	294.147	8.2158	M-H	1.80975	rp	170295	HMDB0094679	-	-	514.187	1015.93	941.993	6058.96	3190.86	4257.73	23460.8	2235.39	3071.5	183.829	1964.9	1931.05	1963.21	--
MW0055094	C42H70O13	Momordicoside D	Terpenoids	Triterpene Saponin	MS1	0.5033	-	259.815	782.482	3.6681	M-3H	13.6013	rp	131751649	HMDB0035011	-	-	213703	514536	173208	344790	390062	1.36365e+06	460692	197060	143991	100888	250080	256519	251836	--
ZINC31539446	C20H22N2O4	Mitraphyllic acid	Organic acid And Its derivatives	Organic acid And Its derivatives	MS1	0.6415	-	338.135	354.158	1.7993	M-H-CH3	4.89325	rp	193449	-	-	-	2349.68	3978.87	3943.17	330.219	197.607	261.44	565.044	219.238	643.86	61999.7	2421.12	2413.41	2425.54	--
MW0125091	C11H10ClNO2	Methyl 4-chloro-1H-indole-3-acetate	Heterocyclic compounds	Indole and Its derivatives	MS2-Insilico	0.5834	-	239.059	223.04	6.5786	M+NH4-2H	4.10834	rp	161268	HMDB0032937	-	-	7.16361e+06	1.40802e+07	6.65177e+06	1.34433e+07	1.25168e+07	1.35031e+07	1.18704e+07	9.93061e+06	1.19619e+07	8.34757e+06	1.01988e+07	1.01742e+07	1.01704e+07	--
MW0153791	C14H8Cl3NO5	Methyl 2-nitro-5-(2,4,6-trichlorophenoxy)benzoate	Benzene and substituted derivatives	Benzene and substituted derivatives	MS1	0.6584	-	419.949	374.947	2.6923	M-H+HCOOH	22.986	rp	443063	-	-	C11067	55481.2	130287	121249	106366	71920.8	82648.2	172938	180457	224680	69982.8	109614	111563	110221	--
MW0127517	C4H8SSe	Methyl 1-propene-1-sulfenoselenoate	Aldehyde,Ketones,Esters	Esters	MS2-Insilico	0.56	-	207.967	167.951	12.747	M-H+CH3CN	10.6802	rp	14907473	HMDB0030880	-	-	31692.2	100398	18394.9	675592	681038	1.14823e+06	884680	1.50088e+06	1.76817e+06	1.03546e+06	228640	226305	202279	--
MW0153873	C19H19ClN2O6S	Met-Phe4Cl-OH	Amino acid and Its metabolites	Small Peptide	MS1	0.6374	-	421.022	438.065	3.3538	M-H-CH4	5.10178	rp	-	-	64965	-	7624.61	10359.5	4753.63	11714.6	2264.7	2460.12	13646.9	4210.9	10921.1	5020.88	5554.94	5522.97	5478.52	--
MW0153634	C23H29N3O4S1	Met-Phe-Phe	Amino acid and Its metabolites	Small Peptide	MS1	0.9405	-	280.123	443.188	4.2882	M-H-C6H10O5	2.53346	rp	-	-	15655	-	13409	27000.9	12456.5	43492.1	23771.1	32842.7	21188.6	26896	51276.4	25610.2	15187.3	14958.7	15172.5	--
MW0153622	C19H29N3O4S2	Met-Met-Phe	Amino acid and Its metabolites	Small Peptide	MS1	0.6975	-	412.147	427.16	1.7497	M-H-CH2	2.21908	rp	-	-	15809	-	1762.68	1282.07	1523.3	1526.13	1100.36	2413.21	1088.48	386.436	771.8	524.872	2238.6	2352.45	2097.34	--
MW0108310	C16H32N4O4S2	Met-Met-Lys	Amino acid and Its metabolites	Small Peptide	MS1	0.6662	-	443.154	408.187	1.3487	M+Cl	3.66745	rp	18222917	-	-	-	3852.12	8536.62	6580.14	1377.21	1140.45	895.288	2403.5	2066.38	537.639	572.623	3703.21	3637.06	3697.91	--
MW0007581	C11H10O8S2	Menadiol disulfate	Benzene and substituted derivatives	Benzene and substituted derivatives	MS1	0.6064	-	368.947	333.982	4.2716	M+Cl	6.772	rp	71103	HMDB0032723	-	-	53677	82225.5	42768.3	1.06306e+07	7.61739e+06	1.05945e+07	6.84767e+06	5.89088e+06	7.88219e+06	5.15882e+06	54852.6	83727.5	75455.8	--
MW0153463	C20H31ClN4O7	MeOSuc-Ala-Ala-Pro-Ala-chloromethylketone	Aldehyde,Ketones,Esters	Ketones	MS1	0.6495	-	509.154	474.188	5.0322	M+Cl	4.486	rp	10390162	-	-	-	47036.2	82744.3	48466.6	1420.49	84767.1	117897	1138.29	225.599	1435.79	1977.16	63253.6	63181.3	63521	--
ZINC6068777	C18H18O5	Matteucinol	Heterocyclic compounds	Heterocyclic compounds	MS1	0.7153	-	174.042	314.115	0.865	M-H+Cl	1.4405	rp	160490	-	-	-	24339	14380.2	7268.77	2060.95	7839.2	19842.3	65279.8	2800.68	833.254	265.279	18126	18216.9	18068	--
MW0108122	C12H16O4S2	Malotilate	Aldehyde,Ketones,Esters	Esters	MS1	0.75	-	467.031	288.049	2.7558	3M+2Cl	0.00125	rp	4006	-	-	D01770	610.578	2369.51	3425.93	146179	1027.2	321.85	1226.12	1740.71	605.803	70930.2	1223.6	1211.69	1258.76	--
MW0153339	C29H30O17	Malonylapiin	Flavonoids	Flavonoid	MS1	0.7386	-	360.048	650.148	7.6328	M+2Cl	0.461126	rp	5280803	-	-	C05622	739.077	2439.99	2525.79	97736.3	993.836	464.066	613.385	265.599	320.867	1279.52	1331.84	1232.38	1258.71	ko00944
MW0054498	C23H37O7P	LysoPA(20:5(5Z,8Z,11Z,14Z,17Z)/0:0)	GP	LPA	MS1	0.5979	-	719.319	456.228	1.8283	3M+2Cl	7.25356	rp	25006224	HMDB0114748	-	-	230818	506971	309705	1.80654e+07	1.29448e+07	1.8004e+07	1.16341e+07	1.0011e+07	1.33951e+07	8.76677e+06	65080	83423.9	89257.6	--
MW0153230	C12H26N4O3	Lys-Lys-OH	Amino acid and Its metabolites	Small Peptide	MS2-Search-DB	0.756	-	381.173	382.185	11.5728	M-H	16.5986	rp	128837	-	65269	-	19512.2	18242.6	30448	160336	271686	95900.6	416087	197317	172154	143132	31076.7	30795.3	31157.1	--
MW0152972	C20H39N7O6S	Lys-Gly-Ala-Cys-Lys	Amino acid and Its metabolites	Small Peptide	MS1	0.7209	-	540.23	505.268	2.2786	M+Cl	16.334	rp	-	-	264459	-	11544.3	22194.7	18225.4	7908.3	5021.3	5846.5	11659.4	7523.17	8681.73	1795.81	14080.2	14126.5	14174.2	--
MW0152713	C18H26N5O8PS2	Lipoyl-AMP	Nucleotide And Its metabolites	Nucleotide and Its metabolites	MS1	0.5622	-	534.08	535.096	2.3241	M-H	9.42158	rp	5288705	HMDB0059635	-	C16238	633.944	2905.68	2478.9	3216.99	1720.39	2059.74	937.591	866.029	2351.74	447.741	2282.95	2368.72	2359.69	ko00785,ko01100
MW0152703	C28H48N4O3S	Linoleic Acid-biotin	Organic acid And Its derivatives	Organic acid And Its derivatives	MS2-Search-DB	0.7549	-	519.343	520.345	8.2489	M-H	6.91514	rp	-	-	45286	-	206453	374967	191342	521639	381568	494352	348189	356010	542265	325050	285815	285455	284595	--
MW0054365	C14H24O2	Linalyl isobutyrate	Aldehyde,Ketones,Esters	Esters	MS1	0.5676	-	223.17	224.178	9.2659	M-H	9.07525	rp	6532	HMDB0030426	-	-	2593.78	3863.68	3004.37	212.471	1289.78	163.469	1888.63	160.833	315.377	936.135	3328.22	3382.55	3378.85	--
MW0152692	C26H34O10	Limonoate	Aldehyde,Ketones,Esters	Esters	MS1	0.9903	-	505.207	506.215	1.2173	M-H	0.39015	rp	439529	-	-	C01593	868.887	1886.78	842.813	3995.68	299.569	4269.37	5597.2	7154.36	12082.4	673.818	2700.04	2706.04	2644.81	--
MW0054344	C42H60O16	Licoricesaponin E2	Nucleotide And Its metabolites	Nucleotide and Its metabolites	MS1	0.6759	-	819.369	820.388	3.2133	M-H	20.8884	rp	86278258	HMDB0038719	-	-	1534.7	13731.1	9255.78	1585.89	1301.22	933.929	4068.89	2596.59	1830	332.564	5021.36	4856.65	5007.04	--
MW0138785	C35H36O15	Licorice glycoside D1	Nucleotide And Its metabolites	Nucleotide and Its metabolites	MS1	0.7296	-	731.169	696.205	3.9492	M+Cl	0.832081	rp	42607807	HMDB0031994	-	-	997.615	2610.34	3023.76	710.944	102.267	477.996	1742.87	117.425	127.109	78.127	2215.35	2191.89	2179.33	--
MW0054323	C30H40D5N3O9S	Leukotriene C4-d5	FA	Oxidized lipids	MS2-Search-DB	0.5677	-	628.308	628.319	2.5766	M-	22.9502	rp	126456101	-	96384	-	61291.2	134088	90437.1	38754.3	25598.4	19811.9	68482.8	45098.1	55077.8	9284.01	71793.8	72164.1	71786.4	--
MEDP1666	C14H27N3O5	Leu-Val-Ser	Amino acid and Its metabolites	Small Peptide	MS1	0.5506	-	352.164	317.195	2.5766	M+Cl	10.1778	rp	9858135	-	-	-	899.061	5694.76	3718.51	318.01	180.64	226.446	863.976	145.805	223.383	53783.9	1057.01	1060.35	1025.27	--
MW0152551	C25H41N5O7	Leu-Tyr-Thr-Lys	Amino acid and Its metabolites	Small Peptide	MS2-Search-DB	0.7049	-	558.276	523.301	2.4112	M+Cl	8.07294	rp	-	-	183407	-	100870	192145	171096	71826.9	48697.5	61745.7	109387	66779.9	85757.2	22487.2	123324	123638	123295	--
MW0152508	C26H47N7O9	Leu-Thr-Gln-Gln-Leu	Amino acid and Its metabolites	Small Peptide	MS1	0.5947	-	572.309	601.343	8.2571	M-H-C2H4	7.43945	rp	-	-	264998	-	12950.1	19980.9	10310.7	65214.5	41833.9	62806.4	38586.5	19832.7	48273.3	22916.1	15696.1	15753.5	15641	--
MW0152501	C22H39N5O10	Leu-Ser-Ser-Asp-Ile	Amino acid and Its metabolites	Small Peptide	MS1	0.7768	-	532.263	533.27	7.8271	M-H	11.8275	rp	-	-	264300	-	12849.7	36635.3	13371	1540.16	21645.8	2897.65	19214.7	7657.8	4386.3	2881.51	11648.8	11650.4	11721.5	--
MW0152486	C20H37N5O8	Leu-Ser-Glu-Lys	Amino acid and Its metabolites	Small Peptide	MS2-Search-DB	0.713	-	534.279	475.264	8.5631	M+CH3COO	4.33746	rp	-	-	181547	-	18042.4	26490.1	17582.3	12510.2	23973.4	13521.3	29095	13612.2	13303.9	12108	17703.2	17486.7	17420.1	--
MW0152484	C25H45N7O8	Leu-Ser-Gln-Pro-Lys	Amino acid and Its metabolites	Small Peptide	MS1	0.8217	-	606.304	571.333	3.9492	M+Cl	8.8186	rp	-	-	264091	-	21016.6	13752.3	32463.2	12861	8909.69	7966.27	18524	5996.86	9802.86	523.878	20631.4	20477.6	20481.6	--
MW0152427	C26H45N7O6S	Leu-Met-Ala-His-Leu	Amino acid and Its metabolites	Small Peptide	MS1	0.8314	-	582.312	583.315	4.4246	M-H	8.22345	rp	-	-	264297	-	2365.71	4836.54	4800.77	158.111	711.911	364.484	1537.38	669.408	852.88	210.681	2660.44	2683.38	2647.52	--
MW0107819	C18H32N6O4	Leu-His-Lys	Amino acid and Its metabolites	Small Peptide	MS1	0.9699	-	395.242	396.248	7.2318	M-H	1.24075	rp	10095662	-	-	-	4144.45	9267.55	3266.75	13690.8	16760.4	16211.3	25400.3	19361.1	19290	13327.5	6216.13	6213.62	6213.63	--
MW0152356	C29H39N9O6	Leu-His-Gly-Phe-His	Amino acid and Its metabolites	Small Peptide	MS1	0.7083	-	522.291	609.302	2.3616	M-H-C3H2O3	17.5112	rp	-	-	264051	-	29889.8	39213	30626.2	37588.4	26786.9	45114.5	64289.4	15788.9	35196.6	26891.6	43380.3	43876.2	43196.3	--
MW0152313	C21H37N7O9	Leu-Glu-Asp-Arg	Amino acid and Its metabolites	Small Peptide	MS2-Search-DB	0.5349	-	576.269	531.265	2.3443	M+HCOO	8.62311	rp	-	-	176733	-	19189	87713.6	69405.3	29168.1	16612.2	9304.73	47237.6	29214.8	37257.9	8402.29	45610.9	45655.9	45413.2	--
MW0152284	C21H39N9O7	Leu-Gln-Asn-Arg	Amino acid and Its metabolites	Small Peptide	MS2-Search-DB	0.7873	-	528.281	529.297	3.7176	M-H	19.4623	rp	-	-	180913	-	324952	649355	555938	212252	131708	148786	333327	235390	253684	61755.3	394693	396322	395803	--
MW0152271	C30H46N8O11	Leu-Asp-Tyr-Arg-Glu	Amino acid and Its metabolites	Small Peptide	MS1	0.9522	-	693.328	694.329	1.7663	M-H	2.00971	rp	-	-	264485	-	4513.86	7375.88	6904	1986.44	1294.3	2026.65	4587.52	2760.3	4516.45	802.169	4405.89	4395.09	4460.38	--
MEDN1262	C24H44NO9P	LPS(18:2/0:0)	GP	LPS	MS1	0.603	-	558.238	521.275	8.2489	M-2H+K	6.96518	rp	-	-	-	-	28443.8	83950.4	50330.8	2.97896e+06	2.13459e+06	2.96885e+06	1.91889e+06	1.65078e+06	2.20879e+06	1.44563e+06	80021.6	80002.6	79790.1	--
MEDN1285	C21H44NO7P	LPE(0:0/16:0)	GP	LPE	MS2-Search-Local	0.912	-	452.276	453.286	8.5631	M-H	8.42709	rp	53480922	-	-	-	137961	159772	127811	37467.7	101393	44175.5	78243	39694.4	38085.6	33893.4	109299	107740	106956	--
MEDP1335	C28H49NO7P	LPC(20:5/0:0)	GP	LPC	MS1	0.7348	-	495.298	542.325	8.2489	M-H-HCOOH	0.617526	rp	11757087	-	-	-	71033.7	138329	67115.3	124802	94823.3	119014	91875.6	57522.8	76761.1	43443.5	97246.8	97120.7	97207.3	--
MW0152069	C14H21N5O4	L-4-Hydroxyphenylglycyl-L-arginine	Hormones and hormone related compounds	Hormones and hormone related compounds	MS2-MetDNA	0.8054	-	363.175	323.159	9.4643	M-H+CH3CN	7.05	rp	92042776	-	-	C20910	22242.8	37799.7	31456	43139.7	62801.7	50090.9	56815.8	50634.9	49446.5	49114.8	28480.7	28260.1	28267.3	--
MW0138698	C19H16O4	Kanzonol U	Heterocyclic compounds	Heterocyclic compounds	MS2-Insilico	0.5339	-	345.055	308.105	7.7527	M+K-2H	3.26115	rp	10542808	HMDB0029789	-	-	3486.07	13254.5	2767.01	42297.6	207786	91325.1	165265	96949.5	65092.5	100594	2911.94	2868.77	2641.09	--
MW0151992	C35H55N11O9	Kallikrein Inhibitor	Amino acid and Its metabolites	Small Peptide	MS1	0.6257	-	626.356	773.418	2.56	M-H-C6H10O4	5.71828	rp	-	-	-	-	1553.74	1460.65	3445.35	2567.58	994.963	1172.09	1751.84	464.466	1132.65	231.11	2857.29	2924.88	2878.55	--
ZINC101599622	C26H33ClO10	Junceellolide C	Heterocyclic compounds	Heterocyclic compounds	MS1	0.871	-	607.16	540.176	1.7745	M-H+NaCOOH	5.97068	rp	14264091	-	-	-	2639.71	6167.4	6431.19	2728.51	880.627	5204.43	7155.75	8958.02	12859.5	922.187	5239.23	5260.48	5314.2	--
MW0107605	C43H47N5O6	Jubanine B	Benzene and substituted derivatives	Benzene and substituted derivatives	MS2-Insilico	0.7462	-	728.342	729.353	3.3952	M-H	6.70044	rp	101316795	HMDB0030206	-	-	79359.6	132585	109263	47091.4	28611.7	42244.8	67427.9	43507.3	50437.1	13908.7	84597	84907.7	84913.1	--
MW0007399	C11H14O3	Isobutyl salicylate	Benzene and substituted derivatives	Benzene and substituted derivatives	MS1	0.6753	-	229.061	194.094	3.4861	M+Cl	3.236	rp	6873	HMDB0036432	-	-	3265.8	6229.49	6334.07	1504.19	2061.97	2022.22	5954.56	4267.41	6902.55	1767.83	3383.82	3266.41	3372.24	--
MW0054054	C11H16O3	Isobutyl 2-furanpropionate	Aldehyde,Ketones,Esters	Esters	MS1	0.8054	-	231.069	196.11	3.3952	M+Cl	9.86125	rp	7733	HMDB0037734	-	-	26477.7	44742.2	21777.4	27710.9	17318.2	21979.4	20438.2	13982.6	22582.5	11357.7	35376.3	35401.1	34830	--
MW0151732	C10H10N2OS	Indolylmethylthiohydroximate	Heterocyclic compounds	Heterocyclic compounds	MS2-MetDNA	0.774	-	227.028	206.051	6.4546	M+Na-2H	4.25	rp	24892785	-	-	C16516	3341.61	6973.84	2935.21	3570.82	2077.85	2892.02	6332.99	198.419	1992.4	402.901	3017.52	2962.62	3007.1	ko00380,ko00966,ko01100,ko01110,ko01210
MW0124388	C6H8N2O3	Imidazol-4-one-5-propionic acid	Organic acid And Its derivatives	Organic acid And Its derivatives	MS1	0.7202	-	155.046	156.054	3.5068	M-H	1.2305	rp	128	HMDB0001014	-	C03680	1306.6	2655.46	3306.86	860.767	170.022	636.131	2535.78	2168.7	1877.15	377.701	1749.71	1857.5	1845.92	ko00340,ko01100
MW0151554	C23H39N5O8	Ile-Pro-Ala-Asp-Val	Amino acid and Its metabolites	Small Peptide	MS1	0.917	-	534.252	513.28	3.2629	M-2H+Na	3.63039	rp	-	-	264403	-	9163.22	18234.7	13635.1	8225	6280.64	7658.18	12248.6	6897.23	9774.91	1908.95	11236.5	11233.8	11145.9	--
MW0151504	C26H46N8O6	Ile-Lys-Ala-Val-His	Amino acid and Its metabolites	Small Peptide	MS1	0.6899	-	551.333	566.354	8.2489	M-H-CH2	19.3667	rp	-	-	264915	-	38748.6	57831.8	28496.8	19447.3	19307.7	177.217	17456	16243.8	31426	13479.9	41224.6	41329	41444.4	--
MW0151470	C27H47N5O10	Ile-Ile-Glu-Glu-Val	Amino acid and Its metabolites	Small Peptide	MS2-Search-DB	0.5725	-	600.341	601.332	8.2571	M-H	22.9078	rp	-	-	264787	-	86903.3	169869	79682.9	350738	242704	324444	220314	241579	370166	198217	129221	129548	129544	--
MW0151453	C25H39N9O6	Ile-His-His-Gly-Val	Amino acid and Its metabolites	Small Peptide	MS1	0.5798	-	642.297	561.302	8.8194	M+Cl+HCOOH	8.31951	rp	-	-	264697	-	11568	20661.8	12594.4	13982.8	24519.9	16264.4	28683.3	19062.5	14831.8	14020.5	12972.6	12971.3	12843.4	--
MW0151428	C24H39N7O8	Ile-Glu-Val-His-Gly	Amino acid and Its metabolites	Small Peptide	MS1	0.5686	-	588.262	553.286	1.7415	M+Cl	9.01623	rp	-	-	264397	-	1218.04	2149.71	3235.36	1161.77	176.618	639.19	1910.83	287.021	693.88	52818.9	1700.37	1775.33	1773.17	--
MW0107490	C17H32N4O6	Ile-Glu-Lys	Amino acid and Its metabolites	Small Peptide	MS1	0.6812	-	387.223	388.232	0.8174	M-H	2.96225	rp	14389340	-	-	-	4892.29	7146.27	6423.53	9660.58	2892.82	5076.65	5423.3	4491.17	9127.7	2144.81	6422.25	6376.62	6421.03	--
MW0151330	C29H56N8O6	Ile-Arg-Ile-Ile-Val	Amino acid and Its metabolites	Small Peptide	MS1	0.8402	-	611.424	612.432	10.7212	M-H	7.70398	rp	-	-	264916	-	5236.68	10137.2	4087.09	48662.9	45898.7	44354.8	65873.2	19822	23811.2	18631.5	7607.57	7496.1	7501.31	--
MW0151300	C41H72N10O11	IGPLGLSPK/1_0	Heterocyclic compounds	Heterocyclic compounds	MS1	0.7559	-	747.513	880.538	12.069	M-H-C5H8O4	13.3967	rp	-	-	-	-	15606.7	14126.3	5756.43	129689	31240.1	66560.8	23646.7	13989.8	20711.8	16359.7	5042.02	4956.33	4964.31	--
MW0151089	C19H30N6O8	His-Ser-Val-Glu	Amino acid and Its metabolites	Small Peptide	MS1	0.7247	-	469.204	470.212	2.101	M-H	1.03761	rp	-	-	157822	-	17436.5	35519.4	32743.4	13717.6	6808.32	9495.68	17651	12531.3	15755.2	3471.33	21570.4	21732	21657.8	--
MW0107329	C15H26N8O5	His-Ser-Arg	Amino acid and Its metabolites	Small Peptide	MS1	0.9629	-	221.154	398.203	7.0499	M-H-C6H8O6	1.54025	rp	18221508	-	-	-	2496.02	4451.62	1954.52	229.991	356.701	602.368	522.614	421.95	459.389	485.418	2882.82	2901.64	2912.93	--
MW0151045	C21H25N7O4	His-Phe-His	Amino acid and Its metabolites	Small Peptide	MS1	0.7469	-	572.196	439.197	2.1135	M-H+CF3COOH	14.111	rp	-	-	19937	-	3698.9	7445.81	7121.26	4520.39	3144.43	3605.42	7475.92	5263.4	5710	1592.62	6992.85	7145.48	7134.85	--
MW0151000	C22H39N7O6	His-Leu-Thr-Lys	Amino acid and Its metabolites	Small Peptide	MS2-Search-DB	0.8093	-	496.295	497.296	8.2489	M-H	10.356	rp	-	-	155407	-	50069.3	94560.7	48506.2	96683.6	69144.9	89168.4	62294.2	41327.4	56816.2	30003.5	68451.2	68227.5	68431	--
MW0150925	C25H32N6O9	His-Glu-Phe-Glu	Amino acid and Its metabolites	Small Peptide	MS2-Search-DB	0.6384	-	576.232	560.223	2.742	M+NH4-2H	20.2945	rp	-	-	152762	-	80274.5	155408	148962	40558.4	31443.4	30730	80963.6	49011.6	54553.3	11567.9	91359.9	91929.9	91573.6	--
MW0150915	C22H36N8O8	His-Glu-Gln-Lys	Amino acid and Its metabolites	Small Peptide	MS1	0.9725	-	539.262	540.266	3.3952	M-H	1.12963	rp	-	-	152947	-	5411.63	22310.7	18232.2	157.068	2232.87	2156.1	3024.07	2132.33	1373.46	477.974	6019.38	6042.2	6019.69	--
MW0150880	C25H35N7O8	His-Asp-Tyr-Lys	Amino acid and Its metabolites	Small Peptide	MS2-Search-DB	0.6203	-	613.265	561.255	2.1218	M+Cl+NH3	19.8721	rp	-	-	152667	-	49477.5	72679.1	56302.6	35182.1	20725.5	35137.8	45564.7	27051.9	35752.5	10426.6	48666	48780.3	48659.1	--
MW0150835	C30H54N10O6	His-Arg-Leu-Leu-Leu	Amino acid and Its metabolites	Small Peptide	MS1	0.5469	-	685.384	650.423	3.2298	M+Cl	10.4236	rp	-	-	264137	-	417.149	2081.97	2544.33	162.232	494.058	72112	124.159	237.198	139.537	35113.8	1078.16	1112.26	962.054	--
MW0150824	C24H35N7O5	His-Ala-Phe-Lys	Amino acid and Its metabolites	Small Peptide	MS2-Search-DB	0.715	-	536.244	501.27	9.2907	M+Cl	4.80391	rp	-	-	151567	-	42958.4	71200.5	34604.4	59576.2	42451.6	29346	34740.7	21885	14604.7	19784.1	45452.2	45623.9	45550.3	--
MW0150808	C20H33N9O7	His-Ala-Arg-Glu	Amino acid and Its metabolites	Small Peptide	MS1	0.5656	-	546.231	511.25	1.816	M+Cl	9.20363	rp	-	-	151762	-	12319.5	25886.2	18033.7	10257	8529.95	3803.24	9494.03	12056.1	9782.75	2135.29	15469.6	15211.7	15453.8	--
MW0114595	C6H12O6	Hexose	Carbohydrates and Its metabolites	Sugars	MS1	0.7263	-	119.036	180.063	0.7823	2M-3H	0.9705	rp	206	-	-	C00738	4433.11	6404.35	2421.62	934.347	3143.33	1397.93	2182.86	1415.01	1080.34	1086.07	2883.01	2890.06	2957.78	--
MW0053906	C9H18OS	Hexanethioic acid S-propyl ester	Aldehyde,Ketones,Esters	Esters	MS1	0.7004	-	173.104	174.108	0.7575	M-H	2.09	rp	538678	HMDB0039466	-	-	16483.8	35644.3	22650.2	18641.8	7062.02	17646.6	16885.2	13539.5	19602.6	4505.06	21544.3	21554.4	21633.8	--
MW0124281	C16H17BrClN3O3	Halofuginone	Aldehyde,Ketones,Esters	Ketones	MS2-Insilico	0.6492	-	412.013	415.012	6.5538	M-H	10.1103	rp	62894	HMDB0031784	-	-	14432.5	25741.4	13594.7	127761	88320.3	134171	83498.7	228886	232296	128824	26139	26175.8	25824.2	--
MW0007271	C16H15ClO6	Griseophenone B	Benzene and substituted derivatives	Benzene and substituted derivatives	MS2-Search-DB	0.6998	-	390.057	338.056	4.9414	M+Cl+NH3	10.3003	rp	23872096	-	-	C18837	120627	231959	109922	1.1257e+06	743755	1.06102e+06	655367	904050	1.48006e+06	810883	194145	195468	194092	--
MW0138325	C21H18O17S	Gossypetin 8-glucuronide 3-sulfate	Flavonoids	Flavonoid	MS1	0.6547	-	526.986	574.027	0.7162	M-H-HCOOH	23.4664	rp	73829986	HMDB0037752	-	-	49104.2	85284.7	32173.8	60804.7	50935.7	87821.8	52915.5	56734	79796.1	51555.3	61134.4	61154.1	60591.1	--
MW0107144	C7H14N2O3S	Glycyl-Methionine	Amino acid and Its metabolites	polypeptide	MS1	0.9138	-	241.04	206.072	2.9487	M+Cl	3.78275	rp	151282	HMDB0028847	-	-	45459.2	76906.6	26255.3	123517	85727.5	125681	62544.6	49658.6	91105.3	63440.6	58975.5	58971.1	58706.2	--
MEDP1598	C8H20NO6P	Glycerophosphocholine	Tryptamines,Cholines,Pigments	Cholines	MS1	0.6817	-	294.066	257.103	1.1585	M-2H+K	2.93875	rp	439285	HMDB0000086	-	-	1547.45	971.98	529.151	893.885	860.373	1629.33	167.013	140.367	744.67	131.654	725.177	665.409	763.7	--
MW0150557	C3H6O6S	Glycerone sulfate	Others	Others	MS1	0.7192	-	140.986	169.988	1.1544	M-H-CO	1.27175	rp	439751	-	-	C02543	2627.18	11218.1	5121.09	10051.3	2109.2	7909.68	7593.43	3991.35	10226.3	1145.19	6339.47	6362.57	6126.68	--
MW0150509	C24H25N5O4	Gly-Trp-Trp	Amino acid and Its metabolites	Small Peptide	MS1	0.7147	-	300.12	447.191	1.2949	M-H-C6H10O4	1.46336	rp	-	-	23408	-	10336.4	26183.5	24874.6	2016.04	1527.95	1465.04	13793.8	6254.32	6290.58	268.042	12458.7	12396.8	12539.6	--
MW0107186	C7H14N2O3	Gly-Norvaline	Amino acid and Its metabolites	Small Peptide	MS1	0.6615	-	122.025	174.1	1.1544	M+2Cl	3.894	rp	86841	HMDB0094702	-	-	15991.1	13840.5	13315.4	18822.4	10487.6	17193.7	11849.7	14545	21113.5	15266.6	15322	15287.6	15183.6	--
MW0150439	C18H24N4O4S1	Gly-Met-Trp	Amino acid and Its metabolites	Small Peptide	MS1	0.7009	-	427.117	392.152	1.7828	M+Cl	2.06525	rp	-	-	23325	-	824.48	2049.8	1428.47	1286.78	2856.31	4201.67	2689.85	4223.44	5168.06	257.16	1565.09	1744.41	1005.95	--
MEDL00343	C14H28N6O4	Gly-Leu-Arg	Amino acid and Its metabolites	Small Peptide	MS1	0.9874	-	381.173	344.217	11.8459	M-2H+K	0.50875	rp	15613528	-	-	-	53340.6	93834.7	54962.7	134154	96128.6	133698	712.525	209861	362340	359789	71731.6	71649.6	72034.8	--
MW0107039	C22H31N7O6	Glu-Trp-Arg	Amino acid and Its metabolites	Small Peptide	MS1	0.7291	-	510.218	489.234	2.4195	M-2H+Na	0.854601	rp	18220451	-	-	-	3917.57	6108.12	5908.27	1590.8	1123.45	710.847	2911.76	1729.39	2054.45	194.987	4653.75	4497.83	4671.57	--
MW0150161	C15H23N5O7	Glu-Thr-His	Amino acid and Its metabolites	Small Peptide	MS1	0.9019	-	356.146	385.16	2.4018	M-H-CO	4.3705	rp	-	-	17651	-	15518.7	41589.1	50302.9	6158.38	4568.77	3867.47	18380.3	12648.8	10312.8	1091.95	19683.8	19477.6	19485.7	--
MW0150134	C18H31N7O10	Glu-Ser-Arg-Asp	Amino acid and Its metabolites	Small Peptide	MS2-Search-DB	0.7186	-	550.214	505.213	2.1136	M+HCOO	2.76959	rp	-	-	133762	-	25050	49070	48727.2	20777.8	16199.1	17177.2	35671.2	25970.2	27974.6	8226.46	41400.5	41680.4	41410.4	--
MW0150115	C31H41N5O9	Glu-Phe-Tyr-Leu-Gly	Amino acid and Its metabolites	Small Peptide	MS1	0.6573	-	612.261	627.29	2.0061	M-H-CH2	4.1	rp	-	-	264841	-	8975.84	18700.2	17218.4	4170.43	2652.7	2028.35	10643	6045.05	6375.32	802.954	10072.1	10138.5	10051.3	--
MW0150104	C26H41N5O7	Glu-Phe-Leu-Lys	Amino acid and Its metabolites	Small Peptide	MS2-Search-DB	0.5362	-	551.318	535.301	3.0231	M+NH4-2H	7.55254	rp	-	-	129268	-	59298.9	84933.6	87982.9	64701.9	32832.7	51107.5	83753.5	42131.4	60318.7	20040.3	55185.5	60410.6	60272	--
MW0150078	C27H46N8O9	Glu-Lys-Leu-Thr-His	Amino acid and Its metabolites	Small Peptide	MS1	0.6839	-	493.287	626.339	8.2571	M-H-C5H8O4	2.83442	rp	-	-	264730	-	1397.71	2545.03	1295.05	3239.65	1160.37	1672.09	1711.6	183.72	628.294	452.36	1898.93	1965.04	1882.66	--
MW0150047	C24H43N5O8S2	Glu-Leu-Ala-Met-Met	Amino acid and Its metabolites	Small Peptide	MS1	0.5697	-	592.237	593.255	8.5713	M-H	8.94227	rp	-	-	264624	-	2042.9	3418.38	2042.74	256.939	3917.15	1356.5	3192.57	858.257	482.789	333.801	1886.93	1906.79	1769.96	--
MW0149956	C18H28N4O11	Glu-Asp-Val-Asp	Amino acid and Its metabolites	Small Peptide	MS2-Search-DB	0.8209	-	475.179	476.175	2.5974	M-H	19.5436	rp	-	-	128622	-	56311.5	106738	66767	77872.2	49187.1	59762.3	78493.8	52532.5	69775.5	25716	65104.5	64935.2	64827	--
MW0149786	C25H29N5O5	Gln-Phe-Trp	Amino acid and Its metabolites	Small Peptide	MS1	0.9932	-	514.187	479.217	7.0913	M+Cl	0.272945	rp	-	-	20886	-	20232.4	34056.3	17349.2	40103	25357.7	42698.9	26030.5	19501.3	25530.7	12699.5	20802.4	20777.7	20529.2	--
MW0149687	C22H35N7O13	Gln-Glu-Ser-Gln-Asp	Amino acid and Its metabolites	Small Peptide	MS1	0.7138	-	604.212	605.229	2.2872	M-H	16.9929	rp	-	-	264457	-	6157.52	14978.2	8535.35	1853.88	1460.61	1054.02	2473.15	1723.11	2244.69	613.534	4600.23	4705.66	4722.48	--
MW0106836	C9H16N4O5	Gln-Asn	Amino acid and Its metabolites	Small Peptide	MS2-Search-DB	0.7073	-	259.108	260.112	2.6841	M-H	4.56975	rp	14767397	HMDB0028792	-	-	139702	217248	197329	152110	100930	152254	179897	138182	244314	73064.8	169798	171427	172286	--
MW0149874	C11H22N6O4	Gln-Arg	Amino acid and Its metabolites	Small Peptide	MS2-Search-DB	0.7431	-	301.165	302.17	9.5305	M-H	0.25355	rp	25216500	HMDB0028791	-	-	40549.1	72369.4	37802.2	43142	56066.2	41818.7	63534.4	53926.1	47631.3	42806.4	52428.7	51997.3	52262.9	--
MW0053653	C26H38O13	Glaucarubol 15-O-beta-D-glucopyranoside	Alcohol and amines	Alcohols	MS1	0.624	-	296.099	558.231	1.758	M-H+Cl	5.80677	rp	435280	HMDB0035909	-	-	10766.2	11842.9	5235.78	10977.4	7537.87	10459.2	14442.1	5430.24	9925.52	6075.81	9652.61	9816.95	9663.95	--
ZINC32303250	C26H36O4	Gerronemin D	Benzene and substituted derivatives	Phenolics	MS1	0.511	-	383.229	412.261	2.4608	M-H-C2H4	13.0011	rp	643728	-	-	-	22402.8	45908.7	49871.5	8747.88	5411.41	3911.23	15464	19552.9	16598.9	678.816	23931.4	23965.7	24095.7	--
MW0053460	C30H46O2	Ganoderol A	Alcohol and amines	Alcohols	MS1	0.6581	-	393.351	438.35	8.2489	M-H-CO2	4.06275	rp	13934284	HMDB0035728	-	-	1657.03	2542.2	1391.7	894.989	430.476	1010.16	71.063	730.336	884.89	136.373	2336.34	2315.71	2344.82	--
MW0169241	C10H13N5O5	GUANOSINE	Nucleotide And Its metabolites	Nucleotide and Its metabolites	MS2-MetDNA	0.9206	-	565.174	283.092	1.328	2M-H	3.00791	rp	135398635	-	-	C00387	9235.78	11213.5	6759.93	2992.15	7262.04	9620.02	15560.1	11874.7	15441.3	3521.36	9101.13	9127.43	9109.42	ko00230,ko01100,ko02010
MW0124188	C10H10O2S2	Furfuryl 2-methyl-3-furyl disulfide	Heterocyclic compounds	Heterocyclic compounds	MS2-Insilico	0.7454	-	225.007	226.012	10.2168	M-H	0.362248	rp	526616	HMDB0032288	-	-	15253.7	35033.6	21194.8	10749.9	26879.8	11532.7	21306	12785.9	10374.6	10819.3	25430.2	25685.3	24864.4	--
ZINC95911530	C31H41NO6	Franchetine	Benzene and substituted derivatives	Benzene and substituted derivatives	MS1	0.9716	-	466.229	523.293	2.8371	M-H-C4H8	1.16913	rp	101713139	-	-	-	3301.16	5781.44	6215.68	995.391	964.895	202.399	2992.29	1778.87	2374.27	254.139	3899.01	3970.1	3884.77	--
MW0007148	C32H40ClNO4	Fexofenadine hydrochloride	Heterocyclic compounds	Heterocyclic compounds	MS1	0.893	-	536.25	537.265	8.8194	M-H	4.81441	rp	63002	-	-	D00671	20756.4	34694	26188.2	10317	19742.6	15294.8	22845.3	9295.83	6933.27	5756.84	20904.1	21185	21199.3	--
MW0138151	C27H45FeN6O9	Ferrioxamine	Heterocyclic compounds	Heterocyclic compounds	MS1	0.8622	-	822.238	653.26	1.7745	M+Cl+CF3COOH	6.44808	rp	131875639	-	-	-	287.255	1441.66	2203.95	1065.12	1161.63	882.174	2310.73	3298.1	3546.25	803.451	1852.78	1869.44	1881.39	--
MEDL00692	C17H34O2	FFA(17:0)	FA	FFA	MS2-Search-Local	0.7955	-	269.248	270.256	12.0028	M-H	6.20248	rp	-	-	-	-	13743.8	20395.7	12711.2	24828.2	27005.5	19890.3	28805.3	920.737	415.014	235.115	19522	19876.2	19741.5	--
MW0124071	C18H15ClN2O3S	Etoricoxib 1'-N'-oxide	Heterocyclic compounds	Heterocyclic compounds	MS2-Insilico	0.6299	-	373.044	374.049	6.2561	M-H	1.85564	rp	44266508	HMDB0060926	-	-	7129.21	28638.9	8849.58	796.054	32707	1709.51	20531.7	11348.3	1672.91	14214.4	6989.31	6995.19	6884.46	--
MW0106651	C7H11F3N2O3	Ethyl 3,3,3-trifluoro-2-{[(methylamino)carbonyl]amino}propanoate	Aldehyde,Ketones,Esters	Esters	MS1	0.9891	-	683.201	228.072	1.3198	3M-H	0.44225	rp	3359082	-	-	-	6686.42	3162.67	4778.09	922.596	1106.27	2494.42	258.849	2974.13	1229.85	1129.61	4503.19	4471.68	4468.01	--
MW0123887	C12H13N5O3	Ethenodeoxyadenosine	Heterocyclic compounds	Heterocyclic compounds	MS1	0.9901	-	230.103	275.102	1.7745	M-H-CO2	0.4015	rp	10945668	HMDB0001786	-	-	10378.5	24280.7	19188.7	7555.36	9750.68	7468.03	23219.7	11786.1	11034.9	6569.13	17167.8	17032.4	17170	--
MW0149016	C18H24O5S	Estradiol-17 3-sulfate	Heterocyclic compounds	Heterocyclic compounds	MS2-Search-DB	0.6353	-	333.11	352.134	4.0401	M-H2O-H	19.6788	rp	-	-	43185	-	41776	74801.4	60656.4	25668.9	6210.9	4276.11	192254	72191	67867.4	34235	54182.2	54018.3	54179.8	--
MW0006973	C23H30N2	Emopamil	Benzene and substituted derivatives	Benzene and substituted derivatives	MS1	0.5893	-	369.213	334.241	1.8984	M+Cl	7.75225	rp	71225	HMDB0012224	-	C13766	3448.4	5817.89	4871.94	1419.81	614.795	798.825	3670.3	1493.94	2709.89	463.883	2264.73	2293.98	2353.14	--
MW0148852	C16H17N3O4S2	E3040 sulfate	Others	Others	MS1	0.5916	-	395.076	379.066	1.8324	M-H+NH3	7.61875	rp	443293	-	-	C11594	2146.43	2466.47	4185.37	6736.89	3646.16	6984.57	7047.65	5921.91	9369.78	5124.91	5110.52	5231.89	5236.64	--
MW0148809	C17H9Cl3N4S	Dye X-13046-124B	Benzene and substituted derivatives	Benzene and substituted derivatives	MS1	0.8669	-	406.948	407.959	1.3363	M-H	6.1889	rp	-	-	-	-	6044.08	12584.8	5950.34	13611.8	11860.5	23034.6	22027.1	21743.3	35932	11979.4	12443.3	12617.6	12452	--
MW0148586	C20H25O3P	Diphenylphosphine isopropyl ester	Aldehyde,Ketones,Esters	Esters	MS1	0.8083	-	343.15	344.154	3.7673	M-H	9.6705	rp	-	-	45301	-	24158.2	44580.5	49720.1	3943.86	2621.92	2750.28	15991.8	4030.4	1905.15	1293.26	18886.9	19154.2	18950.7	--
MW0006882	C10H12N2O5	Dinoterb	Benzene and substituted derivatives	Phenolics	MS2-Search-DB	0.9054	-	239.066	240.075	8.7367	M-H	6.65595	rp	14994	-	-	C18671	67481.7	119841	62900	66870.3	53679.2	64980	52062.1	42548.6	50594.3	38098.6	79359.2	79362.3	79616.6	--
MW0148554	C5H12N6O3	Dimethylenetriurea	Aldehyde,Ketones,Esters	Esters	MS1	0.7445	-	443.162	204.097	8.8029	2M+Cl	0.22075	rp	441000	-	-	C06385	5444.48	757.345	2775.45	13335.5	4426.47	8057.46	13307.8	3606.88	4231.64	3714.88	1185.27	1520.97	1378.87	--
MW0127457	C2H6S4	Dimethyl tetrasulfide	Others	Others	MS2-Insilico	0.5542	-	197.962	157.935	6.6861	M-H+CH3CN	18.9403	rp	79828	HMDB0041065	-	-	38047.3	46878.7	25867	336889	291701	405638	258417	171608	249273	214477	41905.6	40932	36889.6	--
MW0127067	C2H6Se2	Dimethyl diselenide	Heterocyclic compounds	Heterocyclic compounds	MS2-Insilico	0.6086	-	188.883	185.882	12.1764	M-H	21.4058	rp	23496	HMDB0033208	-	-	123641	205728	102444	104120	74453.2	94750.5	66908.8	455.076	61419.1	3124.54	102665	102987	102918	--
MW0114285	C15H18O12	Dimethyl 2-galloylgalactarate	Aldehyde,Ketones,Esters	Esters	MS1	0.631	-	243.017	390.08	2.3153	M-H-C6H10O4	5.4345	rp	85208222	HMDB0036935	-	-	1398.51	4714.69	5624.04	297.085	109734	152621	903.764	1824.06	554.365	74316.4	2151.46	2197.64	2095.22	--
MW0106447	C36H38N4O12	Diisodityrosine	Amino acid and Its metabolites	Amino acids	MS1	0.7992	-	753.232	718.249	2.4663	M+Cl	10.2709	rp	131750908	HMDB0029798	-	-	666.922	2016.82	2842.91	110.034	254.907	208.268	1032.56	66.343	125.216	97.915	1921.2	1983.38	1928.52	--
MW0114279	C16H25N5O6	Dihydrozeatin-9-N-glucoside	Alcohol and amines	Amines	MS1	0.6654	-	340.151	383.18	1.1728	M-H-COCH2	3.70925	rp	11545443	HMDB0012213	-	-	110.396	1645.03	1639.71	1226.98	456.739	2918.16	1097.84	375.811	243.072	506.928	1027.37	1056.82	864.484	--
MW0052373	C12H20O3	Dihydrojasmonic acid	Organic acid And Its derivatives	Organic acid And Its derivatives	MS1	0.928	-	211.133	212.141	7.4551	M-H	3.1115	rp	107126	HMDB0033601	-	-	14262.5	30813.7	24421.3	5799.48	28294.5	13539.2	24636.7	18385.2	10588.5	14973.2	20284.8	19980.1	19961.1	--
MW0123675	C38H46O8	Dihydrogambogic acid	Organic acid And Its derivatives	Organic acid And Its derivatives	MS1	0.8719	-	665.293	630.319	3.296	M+Cl	5.91966	rp	6857793	-	43965	-	12213.5	20673.1	13220.4	8184.33	5467.28	5467.41	12021.3	9080.42	9869.43	1447.84	11751.9	11749.5	11657.2	--
MW0137978	C19H16O6	Dihydro-O-methylsterigmatocystin	Heterocyclic compounds	Heterocyclic compounds	MS1	0.7309	-	339.087	340.095	2.403	M-H	0.77925	rp	119251	HMDB0030591	-	-	3083.31	3911.5	5405.5	3215.37	2180.24	2359.93	5131.59	10756	11250.1	3054.76	5466.2	5555.43	5474.86	--
MW0114252	C14H21NO9	Dide-O-methylsimmondsin	Carbohydrates and Its metabolites	Carbohydrates and Its metabolites	MS1	0.6578	-	346.107	347.122	1.2123	M-H	4.0785	rp	5375020	HMDB0041207	-	-	1792.21	22458.9	22231.8	3275.3	1280.91	2021.8	13230.3	7511.66	8065.16	371.371	10195.4	10286.4	10305.1	--
ZINC95910501	C34H48O13	Dichotomoside D	Benzene and substituted derivatives	Benzene and substituted derivatives	MS1	0.8307	-	663.296	664.309	2.5187	M-H	8.26715	rp	10439386	-	-	-	6453.09	14632.6	12166.8	4328.93	2191.16	1180.98	7041.36	5167.09	5493.32	781.236	9567.11	9475.52	9570.43	--
MW0127433	C6H10S6	Di-2-propenyl hexasulfide	Others	Others	MS2-Insilico	0.5306	-	318.909	273.911	3.9327	M+HCOO	0.0310352	rp	9882013	HMDB0039460	-	-	60230	111877	45256.6	148814	99713.8	147833	67810.8	53563.5	59799.7	27316.5	111597	111572	110738	--
MW0114190	C5H11O7P	Deoxyribose 5-phosphate	Organic acid And Its derivatives	Organic acid And Its derivatives	MS2-Search-DB	0.6603	-	250.98	214.024	12.7387	M+K-2H	15.5069	rp	439288	HMDB0001031	-	C00673	20455.1	38999.1	23273.1	365674	254242	355915	248611	739899	855473	634663	82677.5	86081.1	86546	ko00030,ko01100
MW0148264	C30H46O2	Demethylphylloquinol	Alcohol and amines	Alcohols	MS2-Insilico	0.8713	-	437.341	438.35	8.2489	M-H	7.81817	rp	15927131	-	-	C21084	566773	1.01287e+06	496516	318434	239222	296663	228325	205494	270507	164489	779359	779361	780018	ko00130,ko01100,ko01110,ko01240
MW0148238	C35H48N10O15	Delta Sleep Inducing Peptide	Amino acid and Its metabolites	Small Peptide	MS1	0.6436	-	869.306	848.33	3.5357	M-2H+Na	4.78731	rp	68816	-	-	-	1887.02	3951.61	2670.23	264.013	205.744	226.735	968.849	183.878	461.67	57876.1	1885.73	1859.63	1895.9	--
MW0148228	C30H27O15	Delphinidin 3-O-(6-caffeoyl-beta-D-glucoside)	Flavonoids	Anthocyanidins	MS1	0.6136	-	626.128	627.135	1.667	M-H	6.37092	rp	11157896	-	-	C16367	838.438	1204.24	1356.64	438.515	151.035	573.404	1785.65	1366.04	824.698	189.83	1451.97	1449.8	1465.97	ko00942
MW0137887	C19H12O6	Dehydroneotenone	Aldehyde,Ketones,Esters	Ketones	MS1	0.7263	-	335.054	336.063	4.9331	M-H	0.9705	rp	100751	HMDB0034129	-	-	11398.9	18676.7	8086.26	10960.6	8545.68	12540	8150.72	8288.3	15741.7	10366.2	12441.7	12158.6	12239.9	--
MW0123523	C16H19NO	Dehydroisochalciporone	Aldehyde,Ketones,Esters	Ketones	MS2-Insilico	0.6612	-	281.172	241.147	9.4643	M-H+CH3CN	13.9	rp	131751448	HMDB0033527	-	-	65014.1	96268.2	84751.7	77367.6	118628	90254.5	102771	86548.2	91392.7	87395.1	80754.8	80749.9	79976.7	--
MW0006719	C10H8O6	Dehydrochorismic acid	Benzene and substituted derivatives	Benzene and substituted derivatives	MS2-Insilico	0.5581	-	223.019	224.032	9.5512	M-H	13.8077	rp	9920917	HMDB0036314	-	-	6092.65	4980.61	113012	550011	275458	409015	290853	389767	413007	296801	141879	142806	141904	--
MW0137878	C9H16N6O4	Decarbamoylneosaxitoxin	Heterocyclic compounds	Heterocyclic compounds	MS1	0.9814	-	815.376	272.123	2.097	3M-H	0.75775	rp	-	HMDB0033663	-	-	791.249	1013.13	2812.57	2217.71	724.377	2084.88	2839.99	2001.05	3389.79	2093.15	2805.23	2705.47	2791	--
MW0148177	C17H25N7O6	Deaminohydroxyblasticidin S	Organic acid And Its derivatives	Organic acid And Its derivatives	MS1	0.5393	-	458.151	423.187	0.8567	M+Cl	10.9449	rp	440148	-	-	C03860	1664.53	998.076	339.431	2192.89	203.865	1755.34	575.846	353.704	900.698	1052.44	1172.71	1210.94	1182.27	--
ZINC95910313	C22H28O10	Davisioside	Heterocyclic compounds	Heterocyclic compounds	MS1	0.64	-	473.151	452.168	1.1812	M-2H+Na	4.97008	rp	10928498	-	-	-	1704.71	14887.2	15920.5	1586.02	849.885	1360.24	6282.76	5398.97	3102.37	253.233	6270.46	6388.6	6396.91	--
MW0169086	C10H15N5O	DL-Dihydrozeatin	Amino acid and Its metabolites	Amino acids	MS1	0.6729	-	256.093	221.128	1.1461	M+Cl	3.3495	rp	32021	-	-	C02029	9331.17	50359.3	42021.4	10340.3	4211.74	10209.1	26768.1	25579.5	21051.6	3249.87	37359.6	37609.5	38958.7	ko00908,ko01110,ko04075
MW0050206	C44H70O5	DG(18:2n6/0:0/22:6n3)	GL	DG	MS1	0.674	-	745.5	678.522	12.0524	M-H+NaCOOH	21.1134	rp	131801995	HMDB0056295	-	-	11409.2	13068.3	4136.98	33412	26742.8	33301.6	23822.7	2254.69	2484.02	1402.45	14615	14397.5	14627.1	--
MW0049434	C26H50O5	DG(13:0/10:0/0:0)	GL	DG	MS2-Insilico	0.5391	-	494.361	442.366	7.7527	M+Cl+NH3	3.43433	rp	131802189	HMDB0093145	-	-	6843.41	12037.8	6360.02	4350.51	3852.72	4219.6	3764.94	3321.94	3714.26	2898.11	9124.95	9110	9168.29	--
MW0148148	C20H20N2O2	DAN-1 EE	Aldehyde,Ketones,Esters	Esters	MS2-Search-DB	0.5793	-	357.106	320.152	3.1471	M+K-2H	11.0534	rp	-	-	64880	-	42703.5	16248.2	8684	42658.4	10534	10731.7	56063.4	4896.54	72507.1	56145.8	32779.1	32958.1	32918.4	--
MW0148129	C26H35N5O6	DAGO	Amino acid and Its metabolites	Small Peptide	MS1	0.6137	-	548.231	513.259	7.5956	M+Cl	6.36322	rp	5462471	-	-	C11318	112657	161819	38433.7	2.96128e+06	2.12192e+06	2.95123e+06	1.9075e+06	1.64098e+06	2.19568e+06	1.43705e+06	80144.6	79868.2	79656.6	--
MW0169097	C4H6O6	D-tartaric acid	Organic acid And Its derivatives	Organic acid And Its derivatives	MS2-MetDNA	0.961	-	149.009	150.016	9.4892	M-H	7.10543e-11	rp	439655	-	-	C02107	20594.4	55084.8	30666.5	18090.2	49083.2	20206.2	43675.1	18106.6	17725.1	24539.6	34977.8	35084.1	34842.8	--
MW0106352	C9H18NO8P	D-4'-Phosphopantothenate	Organic acid And Its derivatives	Organic acid And Its derivatives	MS1	0.7498	-	298.07	299.077	0.7822	M-H	0.00925	rp	131	HMDB0001016	-	-	2451.33	7352.08	2116.91	1240.9	319.025	470.004	317.945	920.863	319.078	47658.4	1450.56	1393.3	1354.58	--
MW0000212	C28H37NO4	Cytochalasin Opho	Hormones and hormone related compounds	Hormones and hormone related compounds	MS2-Insilico	0.571	-	450.261	451.272	7.7982	M-H	13.1941	rp	6442846	HMDB0035366	-	-	70985.5	208647	80272	11542.5	65025.1	17094.4	57617.4	23208.4	8750.33	12579.2	82886.3	81189.8	78496.3	--
MW0106305	C14H26N4O4S	Cys-Pro-Lys	Amino acid and Its metabolites	Small Peptide	MS1	0.7211	-	381.139	346.168	0.8278	M+Cl	1.19025	rp	18220027	-	-	-	1032.09	1137.48	1483.88	2533.49	745.664	889.971	2759.47	1591.36	2306.77	159.804	1742.87	1794.57	1908.89	--
MW0147920	C20H24N10O12P2	Cyclic di-3',5'-adenylate	Nucleotide And Its metabolites	Nucleotide and Its metabolites	MS1	0.962	-	657.095	658.105	1.5926	M-H	1.58091	rp	11158091	-	-	C20565	10074.8	23036.5	4270.54	1758.63	6583.02	1983.09	11578.7	6982.55	210.459	2343.34	10529.5	10857.5	10735.6	--
MW0114128	C16H10Cl2N2O5	Cyananin	Alcohol and amines	Alcohols	MS1	0.7787	-	378.983	379.997	12.1351	M-H	11.6922	rp	44256793	HMDB0037985	-	-	24556.5	46222.9	20327.8	40368.7	26206.8	35464.8	26767.9	21091.1	31792.3	18585.2	29671.9	29417.1	29679.8	--
MW0049024	C35H54O12	Coroloside	Heterocyclic compounds	Heterocyclic compounds	MS1	0.5342	-	703.305	666.361	3.9244	M-2H+K	11.2965	rp	4873003	HMDB0033703	-	-	547.019	1177.91	1744.77	126.829	559.815	200.706	306.872	95.502	344.862	76.441	1118.64	1050.81	1108.28	--
MW0106174	CH4Cl2O6P2	Clodronate	Organic acid And Its derivatives	Phosphoric acids	MS2-Insilico	0.613	-	243.882	243.886	1.3032	M-	17.69	rp	25419	HMDB0014858	-	D03545	274819	305234	303458	370846	228147	475082	32673.8	586246	297045	242407	345697	346927	346906	--
MW0114074	C13H21NO15S	Chondroitin sulfate	Others	Others	MS1	0.6612	-	420.047	463.063	3.9326	M-H-COCH2	3.90895	rp	24766	HMDB0000580	-	-	479.903	1868.61	760.525	1683.08	1180.93	1308.43	1453.48	2131.89	2333.58	699.932	2048.75	2053.4	2097.24	--
MW0000177	C33H38N2O5	Chaetoglobosin N	Benzene and substituted derivatives	Benzene and substituted derivatives	MS1	0.8817	-	711.239	542.278	2.1218	M+Cl+CF3COOH	5.39849	rp	131751214	HMDB0031919	-	-	3216.63	4317.37	4028.52	402.22	534.455	700.442	2092.22	432.552	859.886	589.257	3010.75	3039.51	3026.93	--
MW0137603	C48H30O30	Castacrenin D	Benzene and substituted derivatives	Benzene and substituted derivatives	MS1	0.702	-	578.014	1086.08	1.7745	M+2Cl	2.01643	rp	102092565	HMDB0031903	-	-	596.21	1200.84	160.011	143.554	98.126	345.23	464.771	312.67	440.183	223.895	808.864	832.088	830.157	--
MEDP1396	C22H39NO6	Carnitine C15:1:DC	FA	CAR	MS1	0.587	-	450.224	413.278	7.1987	M-2H+K	7.89269	rp	-	-	-	-	6447.52	14340.5	7454.59	13222.8	9289.84	14281.5	9345.25	9284.24	13390.4	9109.32	10026.6	10039.7	9839.27	--
MW0147097	CH3O6P	Carboxyphosphate	Organic acid And Its derivatives	Organic acid And Its derivatives	MS1	0.653	-	211.934	141.967	1.4095	3M-2H	4.31225	rp	195870	-	-	C20969	2386.16	8144.68	1094.28	25176.5	9488.73	4780.67	10597.3	7678.47	20490	13539.3	6315.11	6016.79	6792.46	--
MW0123229	C17H12F3N3O4S	Carboxycelecoxib	Others	Medicine	MS1	0.5597	-	410.047	411.05	1.4603	M-H	9.58195	rp	10047220	HMDB0060571	-	-	6163.24	10494.7	2209.06	21865.3	13434.7	16779.7	14444.9	21889.5	19704.8	28206	5248.4	5096.02	5246.25	--
MW0114040	C9H14N3O9P	Carboxyaminoimidazole ribotide	Organic acid And Its derivatives	Organic acid And Its derivatives	MS1	0.6785	-	294.047	339.047	5.5616	M-H-CO2	3.0845	rp	165388	HMDB0006273	-	C04751	253.996	596.918	201.694	438.471	148.047	141.873	328.554	232.951	450.956	283.594	688.575	692.158	660.246	ko00230,ko01100,ko01110
ZINC13108265	C21H18O4	Candidin	Heterocyclic compounds	Heterocyclic compounds	MS1	0.8662	-	369.098	334.12	1.1461	M+Cl	6.227	rp	10958572	-	-	-	4523.29	3425.49	13714.3	933.767	1042.49	2479.95	1157.7	4260.81	1262.78	884.035	4891.01	4841.82	4845.75	--
MW0114034	C30H28N6O9	Candesartan N2-glucuronide	Steroids	Steroid	MS1	0.741	-	615.183	616.192	1.9565	M-H	0.362387	rp	46780161	HMDB0013843	-	-	44.372	378.239	1193.75	81.165	54.779	108.108	280.022	99.641	315.069	18569.9	850.484	872.09	908.478	--
MW0147012	C40H47IN2O15S4	Calicheamicin PsAg	Benzene and substituted derivatives	Phenolics	MS1	0.5547	-	887.027	1050.09	12.0689	M-H-C6H10O5	9.90401	rp	11958233	-	-	C21340	45861.3	80677.5	47256.1	1317.64	999.075	1443.04	991.042	63916.9	418.939	621.832	61673.7	61603.1	61934.4	ko01059,ko01100,ko01110
MW0110942	C12H21N5O3	Cadralazine	Heterocyclic compounds	Heterocyclic compounds	MS1	0.7162	-	282.157	283.164	0.6913	M-H	1.401	rp	2515	HMDB0041845	-	D01804	197.521	159.986	1026.29	138.466	76.654	201.545	651.588	510.767	99.563	110.452	608.046	644.452	650.608	--
MW0106089	C15H12N4O3S	Cabbage identifi factor 2	Organic acid And Its derivatives	Organic acid And Its derivatives	MS1	0.9993	-	151.026	328.063	1.6009	M-H-C6H8O6	0.0275	rp	131751464	HMDB0033622	-	-	49257.8	24103.4	30794	25343.7	45635.8	49078	18504.2	11967.4	23449.4	23581.4	43004.9	42654.1	42994.2	--
MW0016578	C42H77N3O15P2	CDP-DG(a-13:0/a-17:0)	GL	DG	MS1	0.6986	-	924.481	925.483	3.7011	M-H	2.16838	rp	131822721	HMDB0116065	-	-	3549.55	3895.51	6424.83	1905.89	565.04	1410.16	3548.65	737.724	787.107	121.93	2848.74	2846.68	2807.44	--
MW0016452	C52H87N3O15P2	CDP-DG(18:0/22:5(4Z,7Z,10Z,13Z,16Z))	GL	DG	MS1	0.7935	-	1054.54	1055.56	3.6846	M-H	10.6523	rp	131822613	HMDB0115957	-	-	5793.3	11984.1	8209.85	3527.93	2218.28	230.607	5298.15	2093.82	2767.88	1946.8	6559.06	6663.51	6588.33	--
MW0123189	C16H10N2O8S2	C.I. Pigment Blue 63	Heterocyclic compounds	Heterocyclic compounds	MS1	0.6379	-	456.959	421.988	2.7337	M+Cl	5.07879	rp	61842	HMDB0037737	-	-	894.003	1709.36	743.954	490.846	297.164	888.306	2952.6	2104	1250.66	492.049	658.449	758.288	828.974	--
ZINC16051536	C10H20O6	Butylalphaman	Aldehyde,Ketones,Esters	Esters	MS1	0.9419	-	271.094	236.126	2.5435	M+Cl	2.47125	rp	656941	-	-	-	16239.2	30034.9	24532.1	10420.5	6936.17	6899.1	17224.8	9612.03	13523.8	3025.8	17199.9	17187.8	17193.1	--
ZINC4976224	C9H15NO3	Butyl 5-oxo-L-prolinate	Aldehyde,Ketones,Esters	Esters	MS1	0.7381	-	184.097	185.105	3.6226	M-H	0.4835	rp	107609	-	-	-	3170.15	6511.15	6183.22	543.907	181.212	484.007	3372.88	1423.26	676.497	166.66	3254.41	3274.39	3161.93	--
MW0006444	C15H8Cl8O2	Butter acids	Benzene and substituted derivatives	Benzene and substituted derivatives	MS1	0.5973	-	502.774	503.798	3.5275	M-H	32.7341	rp	85536	HMDB0039842	-	-	12234.7	27591.7	17218	12336.4	10452.6	4627.97	16461.4	16565.4	19091.3	4210.47	16928.2	16941.4	16932.2	--
MW0146804	C8H17N4O9P	Bluensidine 6-phosphate	Organic acid And Its derivatives	Organic acid And Its derivatives	MS1	0.9807	-	181.024	344.073	3.8251	M-H-C6H10O5	0.78825	rp	49787029	-	-	C17572	34390.5	48909.9	44704.9	56764.7	25883.2	53350.4	51273.3	38731	49731.5	17912.9	41050.9	41168.6	41080.6	--
ZINC44281597	C38H40O6	Blepharocalyxin D	Heterocyclic compounds	Heterocyclic compounds	MS1	0.9789	-	613.259	592.283	3.7176	M-2H+Na	0.862426	rp	9985898	-	-	-	6606.97	12151.4	7777.2	4364.09	2207.34	2374.16	6745.26	5965.56	6151.29	356.746	7152.14	7139.03	7233.33	--
MW0016169	C41H62O15	Betavulgaroside IV	Benzene and substituted derivatives	Benzene and substituted derivatives	MS1	0.84	-	793.407	794.409	4.0401	M-H	7.71436	rp	53463045	HMDB0031025	-	-	9487.43	23280.2	17320.5	3037.31	3628.14	1892.62	7061.32	4484.69	5040.56	1081.46	11597.3	11628.5	11614.9	--
MW0006132	C21H27NO	Benproperine	Benzene and substituted derivatives	Benzene and substituted derivatives	MS1	0.7061	-	376.187	309.209	2.2119	M-H+NaCOOH	1.8385	rp	2326	-	-	D07512	14651.2	30539.9	30257.2	2826.63	2168.51	991.733	1586.1	11109.5	8086.95	552	14701	14823.2	15059.2	--
MW0122965	C32H30O12	Aurasperone B	Aldehyde,Ketones,Esters	Ketones	MS1	0.7209	-	563.151	606.174	1.8903	M-H-COCH2	1.19867	rp	179522	HMDB0030857	-	-	648.125	1460.94	1957.4	119.063	118.376	145.822	559.229	496.872	504.346	142.484	1279.56	1281.4	1253.57	--
MW0003089	C9H10O3	Atrolactic acid	Organic acid And Its derivatives	Organic acid And Its derivatives	MS2-MetDNA	0.9916	-	147.044	166.063	3.6763	M-H2O-H	1.5	rp	1303	HMDB0142137	-	-	20974.6	23088.5	21910.4	5166.63	4892.07	10390.8	25316.1	6898.54	8611.09	2313.77	14474.2	14487.9	14246.9	--
MW0105978	C21H29N7O6	Asp-Trp-Arg	Amino acid and Its metabolites	Small Peptide	MS1	0.7033	-	510.182	475.218	0.8567	M+Cl	1.96079	rp	18219686	-	-	-	1343.16	1305.65	1763.21	1006.51	349.024	353.271	943.773	554.826	814.185	43423.5	1416.02	1414.39	1388.77	--
MW0146252	C26H37N5O12	Asp-Ser-Asp-Leu-Tyr	Amino acid and Its metabolites	Small Peptide	MS1	0.7791	-	646.219	611.244	3.6846	M+Cl	11.6615	rp	-	-	264963	-	4726.4	2401.02	3409.14	12243.9	7619.51	12255.8	5423.81	4056.66	5968.35	4360.26	5717.22	5654.85	5648.91	--
MW0146212	C18H25N3O7S1	Asp-Met-Tyr	Amino acid and Its metabolites	Small Peptide	MS1	0.6784	-	494.129	427.141	2.0722	M-H+NaCOOH	3.09266	rp	-	-	21370	-	275.065	631.139	1420.95	188.884	509.157	685.38	1254.99	120.163	557.208	94.549	740.861	753.495	793.108	--
MW0146157	C18H30N4O10	Asp-Ile-Ser-Glu	Amino acid and Its metabolites	Small Peptide	MS1	0.8691	-	329.154	462.196	2.097	M-H-C5H8O4	6.07228	rp	-	-	122583	-	46146.6	100189	129517	16741.9	12346.1	13287.7	57361.7	27924.4	31624.4	5624.14	49594.8	49597	49459.2	--
MW0105957	C16H30N4O6	Asp-Ile-Lys	Amino acid and Its metabolites	Small Peptide	MS1	0.8642	-	373.208	374.216	2.2045	M-H	6.337	rp	18219544	-	-	-	36794	58420	77285	12623.6	8231.81	7009.95	35969.2	16292.2	20005.3	4266.53	32812.9	32829	32703	--
MW0146149	C28H43N5O9	Asp-Ile-Ile-Tyr-Ala	Amino acid and Its metabolites	Small Peptide	MS1	0.6992	-	628.286	593.306	3.9657	M+Cl	18.408	rp	-	-	264623	-	10515.4	1330.96	7421.84	14601.9	9877.26	8509.94	9015.23	3011.66	5722.69	1924.15	9347.92	9431.94	9429.24	--
MW0146139	C20H36N6O8	Asp-Ile-Asn-Lys	Amino acid and Its metabolites	Small Peptide	MS2-Search-DB	0.7275	-	487.254	488.26	2.99	M-H	1.82566	rp	-	-	122508	-	40116.8	54227.9	62407.2	33900.4	18560.7	29744.7	32963.7	37994.1	33476.4	9653.3	48778.1	48666.6	48667.6	--
MW0146350	C19H18N2O8	Asp-HoPhe-OH	Amino acid and Its metabolites	Small Peptide	MS2-Search-DB	0.515	-	423.072	402.106	9.4892	M+Na-2H	24.6494	rp	-	-	65358	-	22638.1	68476.5	40099.6	8295.97	22977.2	8807.85	21785	5940.57	5420.43	6362.88	35746.2	35747.2	35685.9	--
MW0146127	C25H40N8O10	Asp-His-Leu-Thr-Gln	Amino acid and Its metabolites	Small Peptide	MS1	0.6184	-	435.234	612.287	1.7001	M-H-C6H8O6	6.1078	rp	-	-	264591	-	807.482	2946.12	2283.71	1242.59	1126.95	1368.1	1151.15	501.014	369.347	843.983	743.388	623.752	655.306	--
MW0105951	C15H26N4O8	Asp-Glu-Lys	Amino acid and Its metabolites	Small Peptide	MS1	0.746	-	425.151	390.175	3.3745	M+Cl	0.16	rp	14299150	-	-	-	4274.9	4399.94	2786	290.079	969.902	1632.48	3642.28	1768.39	306.024	298.691	2564.39	2552.43	2583.07	--
MW0146093	C23H40N6O10	Asp-Gln-Val-Leu-Ser	Amino acid and Its metabolites	Small Peptide	MS1	0.8968	-	581.254	560.281	2.0557	M-2H+Na	4.62574	rp	-	-	264937	-	11315.6	21390.8	13769.4	11411.8	7812.7	9054.44	15567	9345.31	13477.6	3697.85	12575.5	12533.6	12554.9	--
MW0146337	C20H27N5O16	Asp-Asp-Asp-Asp-Asp	Amino acid and Its metabolites	Small Peptide	MS1	0.9489	-	564.139	593.145	3.8996	M-H-CO	2.15799	rp	10210640	-	-	-	2584	5404.79	2297.78	2990.67	2417.25	3530.33	1462.83	1525.13	2350.18	1379.67	3614.47	3494.72	3576.67	--
MW0146051	C12H17N3O10	Asp-Asp-Asp	Amino acid and Its metabolites	Small Peptide	MS1	0.6591	-	346.057	363.091	5.5616	M-H-CH4	4.01525	rp	-	-	22750	-	187.803	2163.51	1286.86	2382.29	2661.74	2571.59	1687.64	2814.07	3311.85	1731.86	1518.39	1603.84	1592.05	--
MW0146027	C22H43N9O7	Asp-Arg-Lys-Lys	Amino acid and Its metabolites	Small Peptide	MS1	0.7256	-	626.317	545.328	9.2039	M+Cl+HCOOH	0.999215	rp	-	-	125248	-	2686.32	5475.3	2883.22	4868.9	2782.99	3328.61	3115.76	1648.63	2285.06	1033.07	4289.55	4289.8	4305.02	--
MW0145953	C20H35N5O8	Asn-Val-Ile-Glu	Amino acid and Its metabolites	Small Peptide	MS1	0.9239	-	472.239	473.249	2.3451	M-H	3.30335	rp	-	-	198422	-	35450.6	62842.6	59801.4	33187.7	16884.7	19569.8	38403.1	23202.5	28199.6	11419.7	41348.6	41230	41170.7	--
MW0145948	C19H31N5O10	Asn-Val-Glu-Glu	Amino acid and Its metabolites	Small Peptide	MS1	0.9953	-	488.2	489.207	1.1544	M-H	0.188877	rp	-	-	198342	-	17636.1	35095.6	27320.5	21683.6	12686.2	17584.7	22345.4	17735.4	26097.7	7630.74	23761.1	23666.5	23667.9	--
MW0145944	C23H38N6O11	Asn-Val-Asp-Glu-Val	Amino acid and Its metabolites	Small Peptide	MS1	0.5986	-	573.259	574.26	2.2858	M-H	7.21567	rp	-	-	264060	-	23478.7	262965	79794.8	111269	24066.6	24252.7	56896	45464.7	35719.1	16695	51909.1	51944.5	52615.2	--
MW0145900	C18H30N6O10	Asn-Thr-Gln-Glu	Amino acid and Its metabolites	Small Peptide	MS2-Search-DB	0.826	-	489.201	490.202	2.3533	M-H	10.515	rp	-	-	198142	-	16250.3	101549	73491.1	16392.2	17602.3	3559.74	21469.9	35807.5	29795.6	5157.29	41304	41307.8	41025.9	--
MW0145876	C23H41N7O7S	Asn-Pro-Lys-Ala-Met	Amino acid and Its metabolites	Small Peptide	MS1	0.8146	-	502.214	559.279	2.3864	M-H-C4H8	9.26613	rp	-	-	264223	-	20268.2	41257.4	39493.5	11754.4	11696.4	12469.6	25575	18002.4	16914.4	4949.11	31456.9	31621.4	31683.7	--
MW0145982	C10H19N3O4	Asn-Leu	Amino acid and Its metabolites	Small Peptide	MS2-Search-DB	0.6057	-	489.27	245.138	3.1306	2M-H	0.353262	rp	-	HMDB0028735	-	-	78912.6	363347	254139	13112.1	4797.7	18992	51573.8	65679.4	61991.5	177.647	96359.5	96565.3	96551	--
MW0145796	C25H40N6O6	Asn-Ile-Phe-Lys	Amino acid and Its metabolites	Small Peptide	MS1	0.7013	-	477.282	520.301	2.7006	M-H-COCH2	2.05035	rp	-	-	194367	-	1414.75	3189.99	3330.07	324.301	306.207	219.372	463.169	435.932	640.998	118.483	1337.58	1397.77	1339.01	--
MW0145791	C16H30N4O5	Asn-Ile-Ile	Amino acid and Its metabolites	Small Peptide	MS1	0.6583	-	357.213	358.222	2.3451	M-H	4.0505	rp	-	-	18282	-	6778.08	20215.8	23534	3992.24	2372.22	1085.21	8859.04	3781.76	5306.02	713.598	13174.1	13100	13407.6	--
MW0145788	C21H38N8O8	Asn-Ile-Glu-Arg	Amino acid and Its metabolites	Small Peptide	MS2-Search-DB	0.6759	-	529.271	530.281	10.3243	M-H	9.34827	rp	-	-	194353	-	8325.13	12513.9	6744.99	272557	307244	415103	427367	129155	152197	107093	18099.2	22799.2	20739	--
MW0145778	C15H24N6O5	Asn-His-Val	Amino acid and Its metabolites	Small Peptide	MS1	0.7014	-	449.164	368.181	2.9321	M+Cl+HCOOH	2.045	rp	-	-	17829	-	1092.63	1251.74	762.148	243.179	286.863	746.885	1272.35	585.562	634.124	353.305	961.544	942.04	858.714	--
[truncated: 245 more rows]
